# Supplementary material for: Functional genomics of acclimation and adaptation in response to thermal stress in Daphnia
Source: BMC Genomics. 2014 Oct 4;15(1):859. doi: 10.1186/1471-2164-15-859 (PMC4201682; doi:10.1186/1471-2164-15-859)
Supplement: Supplementary file 1 — Additional file 1: Expression data and genomic annotation for genes with at least one significant test. Complete data in http://www.ncbi.nlm.nih.gov/geo/query/acc.cgi?acc=GSE53692. Columns: 1 - Gene ID; 2-25 - expression data (log2 transformed); 26-44 - genomic annotation; 45-57 Data analysis (See Header tab for details). (XLS 2 MB) [file 12864_2014_6554_MOESM1_ESM.xls]

## Sheet: Header
Gene_ID	JGI (Joint Genome Institute) protein ID Filtered Models v1.1
ch1E18	EB1 clone at 18C replicate 1
ch1C18	CHQ3 clone at 18C replicate 1
ch2E18	EB1 clone at 18C replicate 2
ch2C18	CHQ3 clone at 18C replicate 2
ch3E18	EB1 clone at 18C replicate 3
ch3C18	CHQ3 clone at 18C replicate 3
ch1E28	EB1 clone at 28C replicate 1
ch1C28	CHQ3 clone at 28C replicate 1
ch2E28	EB1 clone at 28C replicate 2
ch2C28	CHQ3 clone at 28C replicate 2
ch3E28	EB1 clone at 28C replicate 3
ch3C28	CHQ3 clone at 28C replicate 3
ch1B18	BW102 clone at 18C replicate 1
ch1K18	KSP3 clone at 18C replicate 1
ch2B18	BW102 clone at 18C replicate 2
ch2K18	KSP3 clone at 18C replicate 2
ch3B18	BW102 clone at 18C replicate 3
ch3K18	KSP3 clone at 18C replicate 3
ch1B28	BW102 clone at 28C replicate 1
ch1K28	KSP3 clone at 28C replicate 1
ch2B28	BW102 clone at 28C replicate 2
ch2K28	KSP3 clone at 28C replicate 2
ch3B28	BW102 clone at 28C replicate 3
ch3K28	KSP3 clone at 28C replicate 3
Gnomon	NCBI GNO ID
Scaffold	Scaffold location in Daphnia pulex v1.0 assembly
Begin	Initial nucleotide position
End	Terminal nucleotide position
Or	Strand orientation
KOG_JGI	EuKaryotic Orthologous Groups (KOGs) JGI
KOG_EMBL	EuKaryotic Orthologous Groups (KOGs) EMBL (European Molecular Biology Laboratory)
Enzyme_JGI	E.C. enzyme ID JGI
Orthologous_Group_(meNOG)_EMBL	Metazoan non-suspervised orthlogous groups
Enzyme_EMBL_(from_meNOG)	E.C. enzyme IDs from meNOG
Description_JGI	functional annotation
GeneOntology_JGI	GO annotation
Tandem_ID	Paralogous groupings
ARP1_OID	euGenes/Arthropod orthologous gene groups AARP1 2008.08
ARP1_desc	euGenes/Arthropod orthologous gene description AARP1 2008.08
ARP2_OID	euGenes/Arthropod orthologous gene groups AARP2 2009.12
ARP2_desc	euGenes/Arthropod orthologous gene description AARP1 2009.12
Arthr_OrthoDB_id	Arthropod OrthoDB database gene id
Metaz_OrthoDB_id	Metazoan OrthoDB database gene id
Praw_T_vs_pooled 2	p-value
BY_T_vs_pooled	Benjamini-Yekutieli corrected p-value
Qvalue_T_vs_pooled	q-value
Praw_geo*T_vs_pooled	p-value
BY_geo*T_vs_pooled	Benjamini-Yekutieli corrected p-value
Qvalue_geo*T_vs_pooled	q-value
Praw_clone(geo)_vs_pooled	p-value
BY_clone(geo)_vs_pooled	Benjamini-Yekutieli corrected p-value
Qvalue_clone(geo)_vs_pooled	q-value
Praw_geo_vs_2pooled 2	p-value
BY_geo_vs_2pooled	Benjamini-Yekutieli corrected p-value
Qvalue_geo_vs_2pooled	q-value
FDR cutoff

## Sheet: GenesmeansAnnotNestedQvaluesALL
Gene_ID	ch1E18	ch1C18	ch2E18	ch2C18	ch3E18	ch3C18	ch1E28	ch1C28	ch2E28	ch2C28	ch3E28	ch3C28	ch1B18	ch1K18	ch2B18	ch2K18	ch3B18	ch3K18	ch1B28	ch1K28	ch2B28	ch2K28	ch3B28	ch3K28	Gnomon	Scaffold	Begin	End	Or	KOG_JGI	KOG_EMBL	Enzyme_JGI	Orthologous_Group_(meNOG)_EMBL	Enzyme_EMBL_(from_meNOG)	Description_JGI	GeneOntology_JGI	Tandem_ID	ARP1_OID	ARP1_desc	ARP2_OID	ARP2_desc	Arthr_OrthoDB_id	Metaz_OrthoDB_id	Praw_T_vs_pooled 2	BY_T_vs_pooled	Qvalue_T_vs_pooled	Praw_geo*T_vs_pooled	BY_geo*T_vs_pooled	Qvalue_geo*T_vs_pooled
JGI_V11_1144	8.9124	8.97053	8.79937	8.62616	9.01838	9.54133	8.28587	8.08484	8.05687	8.50505	8.39042	8.52209	10.2156	9.51131	9.87096	9.10416	10.1409	9.84414	8.45777	8.37233	8.83145	8.32019	9.0947	8.36048	NCBI_GNO_764094	scaffold_9	2235709	2237730	-	KOG4346	KOG4346	0	meNOG11384	0	Uncharacterized conserved protein	GO:0005509/F:calcium ion binding	0	0	0	ARP2_G8104	epsin ;; epsin-like ;;	EOG41NS20	EOG4J428X	4.94e-08	0.000921832	5.42e-05	0.0198258	1	0.619381
JGI_V11_2283	6.36133	6.24631	5.71662	6.10125	6.05579	5.80809	6.96032	6.37452	6.11588	6.16913	6.21153	6.70695	7.37851	6.62116	7.25271	5.777	7.68155	6.40294	6.59155	5.9509	7.36771	6.06595	7.11137	6.05007	NCBI_GNO_116374	scaffold_41	355974	356667	-	KOG1826	KOG1826	0	meNOG05272	0	Ras GTPase activating protein RasGAP/neurofibromin	0	0	0	0			EOG4KSN0M	EOG4WWXBQ	0.858585	1	0.603641	0.0118023	1	0.555545
JGI_V11_2393	9.64778	8.75592	9.53827	9.12825	9.88223	9.38007	9.97667	8.85367	9.79464	9.36274	9.7904	9.38498	9.26753	9.09406	9.78368	8.37549	9.63778	9.30286	9.10117	8.25728	9.5166	8.22637	9.44651	8.18405	NCBI_GNO_368164	scaffold_16	1020641	1022377	-	KOG2084	KOG2084	0	meNOG24562	0	Predicted histone tail methylase containing SET domain	0	td_s6c157g1	ARP1_G6260	conserved hypothetical protein	ARP2_G6175	hypothetical protein ;;	EOG4BVQ8R	EOG4671D5	0.176054	1	0.317206	0.0166201	1	0.601715
JGI_V11_3473	6.83291	7.28887	7.39192	7.40448	7.88049	6.97769	7.41073	7.8328	7.04706	6.95005	7.62073	7.01143	8.28919	7.17918	8.09267	6.83047	8.32443	7.19901	8.4025	7.07771	9.27276	7.54099	9.59156	7.74668	NCBI_GNO_454844	scaffold_177	184045	185500	-	KOG3796	KOG3796	0	meNOG06545	0	Ammonium transporter RHBG	GO:0016020/C:membrane	td_s7c28g1	ARP1_G24590	0	ARP2_G25722	hypothetical protein ;;		EOG4BGFQK	0.0544352	1	0.172597	0.0665062	1	0.784918
JGI_V11_3736	13.0064	12.4996	12.9785	12.5766	11.9435	12.1465	12.7484	12.5668	12.8477	12.9304	12.1333	13.0227	10.8855	12.3423	11.0475	12.4677	10.9478	12.4811	11.2928	12.449	10.7993	12.067	10.4061	12.0171	0	scaffold_1151	3	1196	-	KOG2020	KOG2020	0	meNOG05213	0	Nuclear transport receptor CRM1/MSN5 (importin beta superfamily)	0	0	0	0			EOG4TQJQV	EOG4FN99B	0.979477	1	0.633874	0.185629	1	0.931133
JGI_V11_5547	7.40692	5.50586	8.213	8.17177	8.52821	6.54412	7.05333	6.28403	7.96118	7.72667	7.31757	7.28561	10.9611	5.72259	11.2207	5.56698	10.6024	6.72485	11.429	5.64722	10.6749	5.39005	10.6244	5.6485	NCBI_GNO_588104	scaffold_10	1053631	1054135	+	KOG0662	KOG0662	0	meNOG04881	0	Cyclin-dependent kinase CDK5	GO:0004672/F:protein kinase activity,GO:0005524/F:ATP binding,GO:0006468/P:protein amino acid phosphorylation,GO:0004674/F:protein serine/threonine kinase activity	td_scaffold_10c186g1	ARP1_G62	0	ARP2_G64	hypothetical protein ;;			0.525184	1	0.49631	0.846827	1	0.958925
JGI_V11_6106	8.09089	8.43021	8.66813	7.62001	8.16293	8.17778	7.56883	7.456	7.86996	6.63173	6.04723	6.77052	6.48413	8.21907	8.71664	8.69106	8.39764	8.59131	6.54477	6.43998	6.94703	7.1343	6.32801	6.82134	0	scaffold_794	15177	15875	+	KOG0504	KOG0510	0	meNOG06429	0	FOG: Ankyrin repeat	0	0	0	0					4.44e-05	0.0429421	0.00252489	0.488047	1	0.957311
JGI_V11_7107	10.5455	8.32061	10.2716	9.62031	9.32773	8.67224	10.735	7.88558	10.2714	9.83495	9.35669	10.1035	10.3423	8.39028	10.604	7.92791	10.8006	8.06933	10.726	8.39365	9.87277	7.55966	10.011	8.54438	NCBI_GNO_80674	scaffold_108	320732	321028	-	KOG3573	KOG3573	0	meNOG09885	0	Caspase. apoptotic cysteine protease	GO:0006508/P:proteolysis and peptidolysis,GO:0030693/F:caspase activity	0	0	0				EOG4NW4DB	0.897054	1	0.613349	0.433394	1	0.957311
JGI_V11_7154	9.85341	9.92663	9.9348	9.95678	10.3216	10.1697	9.62143	9.277	9.55034	9.77815	10.111	9.92274	10.6468	9.77552	10.3773	10.03	10.5355	9.76276	10.4341	9.74222	10.3167	9.49013	10.6447	9.85871	NCBI_GNO_618394	scaffold_46	773409	773967	+	KOG4257	KOG4257	0	meNOG05396	0	Focal adhesion tyrosine kinase FAK. contains FERM domain	0	td_s6c90g0	ARP1_G267	0	ARP2_G199	hypothetical protein ;;			0.0239385	1	0.107942	0.237355	1	0.955281
JGI_V11_7447	5.01092	4.56014	5.29565	5.2134	4.83006	4.86577	5.34114	5.53418	4.98072	5.24737	5.28622	5.05986	6.52888	6.04242	6.36906	5.24022	7.53298	5.76051	7.35433	5.04438	6.93491	5.25968	6.71324	6.42763	NCBI_GNO_271164	scaffold_803	33476	33898	-	0	0	0	0	0	0	0	0	ARP1_G16203	0	ARP2_G16831	hypothetical protein ;;		EOG4VX72G	0.351882	1	0.422437	0.493735	1	0.957311
JGI_V11_7943	10.7305	9.75669	10.8236	10.8458	10.8265	10.1024	11.0042	10.1695	10.8726	10.4293	10.9882	11.0914	11.179	9.89909	11.4863	10.1809	11.475	10.098	11.6812	10.1407	11.5565	9.62436	11.3754	9.48863	NCBI_GNO_385304	scaffold_2126	2615	3040	+	KOG3533	KOG3533	0	meNOG04434	0	Inositol 1.4.5-trisphosphate receptor	0	0	ARP1_G247	Tribolium castaneum heat shock protein 90	ARP2_G229	tribolium castaneum heat shock protein ;;	EOG45HQC5	EOG480PP5	0.50219	1	0.487606	0.212699	1	0.946138
JGI_V11_8235	7.36111	6.55164	7.56369	7.22084	6.31904	6.73319	7.53031	7.31665	7.2567	7.80992	6.66329	7.57571	10.1586	7.72107	9.36049	7.76687	9.46787	7.25564	9.24847	6.9312	9.01076	6.73256	8.5179	6.08845	NCBI_GNO_176504	scaffold_67	387635	387942	+	KOG2135	KOG2135	0	meNOG06354	0	Proteins containing the RNA recognition motif	0	td_s7c80g0	0	0	ARP2_G604	transcription elongation factor spt6 ;;	EOG4V41RF	EOG4DFVFC	0.194161	1	0.330803	0.00177066	1	0.309113
JGI_V11_8242	9.04797	9.00971	9.29623	8.83615	9.43613	8.66304	8.58258	8.88703	8.6553	8.28816	8.66905	8.3092	7.01375	9.02355	8.13815	9.16564	7.61227	8.8811	7.40382	8.6172	7.31556	9.36225	7.33386	8.93338	NCBI_GNO_18984	scaffold_289	69368	69598	+	KOG0200	0	0	0	0	Fibroblast/platelet-derived growth factor receptor and related receptor tyrosine kinases	GO:0004672/F:protein kinase activity,GO:0005524/F:ATP binding,GO:0006468/P:protein amino acid phosphorylation	0	0	0	ARP2_G375	brain chitinase and chia ;; vegfr-a splice form a ;; tyrosine-protein kinase			0.0134203	1	0.0773068	0.156917	1	0.912535
JGI_V11_8266	7.03703	6.71534	6.50035	6.75637	6.02169	6.71146	6.73149	6.83364	6.53271	6.8872	6.2279	7.13149	9.80451	7.2129	8.67071	6.98458	8.89284	7.20665	8.7112	6.76733	8.69726	6.13848	8.04728	6.2179	NCBI_GNO_38504	scaffold_67	44258	44538	-	KOG2135	KOG2135	0	meNOG06354	0	Proteins containing the RNA recognition motif	0	0	ARP1_G24540	0	ARP2_G25672	hypothetical protein ;;	EOG4V41RF	EOG4DFVFC	0.0426154	1	0.150659	0.00926498	1	0.518745
JGI_V11_8813	9.1366	9.07657	9.44461	8.81323	9.40844	9.82675	8.16584	8.22853	8.80566	9.61241	9.79887	9.34138	10.6806	8.81729	10.0632	8.55134	10.6826	8.84093	9.86999	8.66825	10.2146	8.57097	9.50173	8.52035	NCBI_GNO_172364	scaffold_39	631912	634484	+	KOG3248	KOG3248	0	meNOG08521	0	Transcription factor TCF-4	GO:0003677/F:DNA binding,GO:0006355/P:regulation of transcription. DNA-dependent	0	0	0	ARP2_G13150	t-cell specific transcription factor ;; hypothetical protein ;; sox transcription factor	EOG4W9GKB	EOG425BMH	0.0896876	1	0.227559	0.814535	1	0.958454
JGI_V11_9008	6.99725	8.40958	7.67719	7.14651	7.12061	7.36117	6.85807	8.76525	7.05711	7.28723	7.5363	7.52317	8.9767	8.67281	8.93972	8.75607	8.3969	8.17146	9.16749	10.1449	9.36033	9.06454	8.41123	10.7738	NCBI_GNO_224814	scaffold_161	47156	47332	+	KOG3526	0	0	0	0	Subtilisin-like proprotein convertase	0	0	0	0	ARP2_G16050	proprotein convertase subtilisin/kexin type ;;			0.304463	1	0.397964	0.350784	1	0.957311
JGI_V11_9105	11.7081	11.2483	12.7094	12.7948	13.7652	12.1068	13.0568	13.1164	12.8802	11.8186	12.5756	13.7141	9.14099	12.9523	9.23831	13.4294	9.58544	13.0245	11.926	13.0572	9.41186	13.7072	11.4565	12.9289	NCBI_GNO_1146024	scaffold_2	3680357	3680527	+	KOG4295	0	0	0	0	Serine proteinase inhibitor (KU family)	GO:0004867/F:serine-type endopeptidase inhibitor activity	0	ARP1_G1423	0	ARP2_G1851	hypothetical protein ;;	EOG4PRR7P	EOG4F22Z4	0.0583644	1	0.179819	0.567794	1	0.957311
JGI_V11_9119	9.42686	7.06244	9.08997	8.937	9.44597	7.64032	8.82038	6.4051	8.44433	8.2041	8.9521	9.08139	10.0294	6.93927	11.2284	6.20838	11.2306	6.53204	10.9813	5.91723	10.6195	5.99287	10.0712	6.62042	NCBI_GNO_120364	scaffold_39	414373	414531	+	KOG1025	0	0	0	0	Epidermal growth factor receptor EGFR and related tyrosine kinases	0	0	ARP1_G2773	epidermal growth factor receptor	ARP2_G2023	insulin receptor precursor ;; epidermal growth factor receptor precursor ;; p60 epidermal growth factor receptor			0.277369	1	0.383882	0.934983	1	0.962547
JGI_V11_9275	5.99414	13.7621	5.58564	5.7098	6.18789	14.2564	5.67983	14.0268	11.5512	5.70885	5.82053	6.21327	6.49834	13.7819	5.67071	14.1113	6.00701	14.045	6.61308	14.2053	5.68697	14.2737	5.32294	14.1973	NCBI_GNO_20994	scaffold_305	436	756	+	KOG1856	KOG1856	0	meNOG04777	0	Transcription elongation factor SPT6	0	0	0	0	ARP2_G25185	transcription elongation factor spt6 ;;			0.861503	1	0.604508	0.839621	1	0.958603
JGI_V11_9317	10.1341	11.1207	10.1469	10.4815	8.99572	10.2939	10.1037	10.8302	9.97631	10.7159	9.06669	10.674	8.97238	11.1745	10.3827	11.1445	9.80243	11.0304	10.6717	10.7595	9.9084	11.4697	9.85511	11.6765	NCBI_GNO_472094	scaffold_9	1019442	1019673	+	KOG1620	0	0	0	0	Inositol polyphosphate multikinase. component of the ARGR transcription regulatory complex	0	0	0	0				EOG4S4VF1	0.383071	1	0.437093	0.478994	1	0.957311
JGI_V11_9370	12.8312	12.9293	12.8982	12.5551	11.5669	12.4655	12.1872	12.25	12.2783	12.4755	11.2128	11.966	13.3703	13.3324	12.8457	12.8644	13.0411	13.1815	11.8722	11.6794	11.8552	11.5317	11.0673	10.9209	NCBI_GNO_176834	scaffold_169	193260	197525	-	KOG1342	KOG1342	0	meNOG04235	0	Histone deacetylase complex. catalytic component RPD3	GO:0004407/F:histone deacetylase activity,GO:0005634/C:nucleus,GO:0016575/P:histone deacetylation	td_s9c7g0	ARP1_G16160	0	ARP2_G16789				8.24e-06	0.0156033	0.000917433	0.00364019	1	0.380173
JGI_V11_9870	4.72341	4.75121	4.69882	4.81974	4.43856	4.71876	5.06267	5.08791	4.59401	4.8296	4.72654	4.50294	6.26439	4.83208	6.201	4.62291	7.63158	4.84248	7.17435	4.43737	6.59125	4.72528	6.01342	4.22617	NCBI_GNO_1743594	scaffold_11895	213	434	+	0	0	0	0	0	0	0	0	ARP1_G16203	0	ARP2_G16831	hypothetical protein ;;		EOG43BSMZ	0.758108	1	0.575799	0.318927	1	0.957311
JGI_V11_10306	6.1984	5.26587	5.69856	5.20379	5.56108	5.2121	5.7301	5.59111	5.4213	5.56307	5.08853	5.98904	4.67626	4.89276	4.80159	4.66298	4.52367	4.97333	5.34502	5.20415	4.65165	5.16561	4.65855	5.32763	NCBI_GNO_98494	scaffold_65	227691	232048	+	KOG1807	KOG1807	0	meNOG05174	0	Helicases	0	td_s5c15g0	ARP1_G1220	NFX1-type zinc finger-containing protein 1	ARP2_G1434	nfx1-type zinc finger-containing protein 1 ;; nfx1-type zinc finger-containing protein ;; splicing endonuclease positive effector sen1	EOG4S7H4X	EOG46HN38	0.528102	1	0.497491	0.621346	1	0.957311
JGI_V11_11866	9.69931	13.4693	9.73759	8.50348	9.29336	13.6737	9.45651	13.64	10.2651	9.44721	9.48473	10.6014	10.7048	13.4896	9.34361	13.6292	10.183	13.816	10.2566	13.519	9.09573	13.0428	9.66059	13.4044	NCBI_GNO_76894	scaffold_204	91458	92968	+	KOG1009	KOG1009	0	meNOG05482	0	Chromatin assembly complex 1 subunit B/CAC2 (contains WD40 repeats)	0	td_s4c4g1	ARP1_G4566	chromatin assembly factor i P60 subunit	ARP2_G3385	chromatin assembly factor i p60 subunit ;;	EOG476HFQ	EOG4D2CHW	0.564895	1	0.512787	0.911474	1	0.959542
JGI_V11_13307	6.59646	8.35062	6.59651	6.06052	5.45458	8.23461	5.00889	8.25847	5.68485	4.72615	5.04282	6.699	4.79293	8.2054	5.22453	6.85982	5.35339	8.2096	4.54842	7.41519	6.28243	7.9111	5.12992	7.52112	NCBI_GNO_92664	scaffold_105	392187	393140	+	0	KOG1075	0	0	0	0	0	td_s5c38g1	ARP1_G106	0	ARP2_G110				0.201548	1	0.335726	0.178201	1	0.92484
JGI_V11_13713	5.17338	4.93438	5.56483	5.75791	5.99773	5.27168	5.59244	4.78736	5.19198	5.04328	5.29864	5.65686	6.46942	5.07429	6.73655	5.74514	6.81522	5.66667	7.35113	5.3662	6.14251	4.64042	6.91888	5.38054	NCBI_GNO_372504	scaffold_68	176859	177731	+	KOG2619	KOG2619	EC:2.4.1.152	meNOG07068	2.4.1.152	Galactoside 3-fucosyltransferase. ,Fucosyltransferase	GO:0006486/P:protein amino acid glycosylation,GO:0008417/F:fucosyltransferase activity,GO:0016020/C:membrane	0	ARP1_G42	alphafucosyltransferase	ARP2_G37	alpha1,3fucosyltransferase ;; alpha1,3-fucosyltransferase b homologue ;; glycoprotein a		EOG4Z0H0P	0.354258	1	0.42341	0.829644	1	0.958603
JGI_V11_14804	7.85187	5.24946	7.65617	7.66306	6.71162	5.70724	7.97626	5.77513	8.28303	7.62869	7.29627	7.77906	7.32878	5.13886	9.23387	4.59876	8.95234	5.41303	9.40202	5.803	9.45866	5.38129	8.38867	5.78026	NCBI_GNO_59194	scaffold_944	2	1294	+	0	euNOG10188	0	meNOG26586	0	0	0	td_s4c1g0	0	0				EOG4TQS3S	0.0614329	1	0.185127	0.926185	1	0.961836
JGI_V11_14809	9.54737	9.42236	9.73783	9.61384	9.70746	9.75585	8.77411	9.18331	9.13974	9.51393	9.59169	9.38681	10.4835	9.28118	10.0466	9.2697	10.4017	9.20686	10.0541	8.9215	10.0039	9.13656	10.0408	9.25627	NCBI_GNO_152664	scaffold_106	275222	277843	+	KOG1721	KOG1721	0	meNOG05556	0	FOG: Zn-finger	GO:0003676/F:nucleic acid binding,GO:0005634/C:nucleus,GO:0008270/F:zinc ion binding	0	ARP1_G6013	hamlet CG31753-PA	ARP2_G4851	hypothetical protein ;;	EOG48KPSB	EOG4TXHJP	0.00209306	0.432843	0.0254501	0.354633	1	0.957311
JGI_V11_14857	8.95082	4.89211	8.59065	9.06348	9.09359	5.00305	9.38071	5.15715	8.51641	8.18744	8.93329	9.09422	9.02624	4.71604	8.66247	4.91017	8.51357	4.63367	8.23017	6.03566	8.5406	5.4018	8.84047	5.70903	NCBI_GNO_204524	scaffold_72	17926	20401	-	KOG1987	KOG1987	0	meNOG04832	0	Speckle-type POZ protein SPOP and related proteins with TRAF. MATH and BTB/POZ domains	GO:0005515/F:protein binding	td_s2c1g3	ARP1_G320	conserved hypothetical protein	ARP2_G380	hypothetical protein ;; btb/poz domain-containing protein ;; mgc154338 protein			0.292946	1	0.392068	0.805132	1	0.958454
JGI_V11_15026	11.9388	11.7159	12.2751	12.483	12.5218	11.8388	11.3978	11.7037	10.9171	11.7639	11.8112	11.9281	9.44637	11.6351	10.4881	11.7798	10.3626	11.8127	10.2369	11.9598	10.5131	11.3797	10.9397	12.9561	NCBI_GNO_70614	scaffold_90	142769	143673	-	KOG3573	KOG3573	EC:3.4.22.-	meNOG07983	0	Cysteine endopeptidases. ,Caspase. apoptotic cysteine protease	GO:0006508/P:proteolysis and peptidolysis,GO:0030693/F:caspase activity	0	ARP1_G24774	Caspase-1 precursor	ARP2_G25916	caspase-1 precursor ;;		EOG4RJMWZ	0.716811	1	0.56423	0.0159187	1	0.597852
JGI_V11_15159	11.8998	12.1826	11.9645	11.7036	11.6771	12.2309	11.665	11.7584	11.8717	12.003	12.0178	12.172	11.5219	12.0283	11.6212	11.9859	11.3853	11.8458	11.5809	12.0001	11.4299	12.0162	11.1564	12.2915	NCBI_GNO_380444	scaffold_56	645751	646392	+	0	0	0	meNOG23396	0	0	0	td_s6c40g0	ARP1_G6105	conserved hypothetical protein	ARP2_G6041	hypothetical protein ;;	EOG4MKKX5	EOG4CG51W	0.927083	1	0.620884	0.779555	1	0.957989
JGI_V11_15274	4.85453	5.07124	4.96332	4.80571	4.77906	5.54541	5.18521	4.56399	4.9908	4.96731	5.25849	5.17048	6.34035	4.873	7.33654	5.32843	7.34641	4.60102	6.23764	5.22468	6.94147	4.91098	7.24371	5.15823	NCBI_GNO_197154	scaffold_738	5193	5744	-	0	euNOG13286	0	meNOG28574	0	0	0	0	ARP1_G7953	0	ARP2_G8328	chromosome 7 scaf14703 ;;			0.996459	1	0.637679	0.899897	1	0.959428
JGI_V11_16039	11.1887	12.486	11.2228	11.0914	11.3992	12.7939	10.9034	12.2621	11.0082	11.1749	11.3825	11.3083	11.8072	12.5181	11.5703	12.5415	11.3974	12.5334	11.3116	12.6481	11.4292	12.5482	11.5033	12.9191	NCBI_GNO_324814	scaffold_162	135462	136054	-	KOG1891	KOG1891	0	meNOG08265	0	Proline binding protein WW45	0	td_s2c37g0	0	0			EOG4NGF38	EOG48PSD9	0.286334	1	0.388365	0.290026	1	0.957311
JGI_V11_16635	13.1059	13.2263	13.0332	12.8756	12.8826	13.5813	12.6276	12.8128	12.6452	12.8237	12.7716	12.8449	13.5179	13.3793	13.4243	13.4604	13.4558	13.3671	13.1847	13.2903	12.7532	12.6598	12.9706	12.7747	0	scaffold_201	45	1066	-	KOG0306	KOG0306	0	meNOG04328	0	WD40-repeat-containing subunit of the 18S rRNA processing complex	0	0	0	0			EOG4KWH7Q	EOG4HTFK0	2.26e-05	0.0292628	0.00172058	0.395021	1	0.957311
JGI_V11_16724	11.9609	12.4279	11.7938	11.681	11.5939	12.3705	11.8228	12.4924	11.4435	11.4042	11.4719	11.9338	11.0951	12.1212	11.3	12.1609	11.4576	12.2579	11.542	12.7369	10.9906	12.1443	10.9901	12.0883	NCBI_GNO_120704	scaffold_118	43544	43993	-	KOG1215	KOG1215	0	meNOG04415	0	Low-density lipoprotein receptors containing Ca2+-binding EGF-like domains	0	0	ARP1_G423	low-density lipoprotein receptor	ARP2_G660	ldl receptor ligand-binding repeat bearing protein ;; hypothetical protein ;; pro-epidermal growth factor			0.448438	1	0.465698	0.375868	1	0.957311
JGI_V11_17386	9.77367	9.86922	9.7914	9.84376	9.72185	10.2223	9.43779	9.87696	9.60335	9.79938	9.7218	9.78115	9.82556	10.3261	10.5263	10.6651	10.1266	10.3325	10.3583	10.5822	10.5373	10.0446	10.0196	10.2223	NCBI_GNO_202424	scaffold_51	691948	696333	-	KOG1124	KOG1124	0	meNOG09915	0	FOG: TPR repeat	0	0	0	0			EOG44B8KW	EOG41K4B7	0.33266	1	0.412938	0.368347	1	0.957311
JGI_V11_17855	11.9559	11.6934	11.7799	11.6733	11.612	11.7442	11.4586	11.485	11.4106	11.4237	11.1589	11.4259	11.5676	12.076	11.2941	12.0963	11.3007	12.1082	11.02	11.5464	10.8078	11.4378	10.823	11.1107	0	scaffold_1578	3	449	-	KOG2270	KOG2270	0	meNOG04681	0	Serine/threonine protein kinase involved in cell cycle control	GO:0005554/F:molecular function unknown	0	0	0			EOG43XSJS	EOG4J162Q	1.26e-07	0.00124909	7.34e-05	0.0326032	1	0.695357
JGI_V11_18302	6.24116	5.28582	5.76871	6.45318	6.30533	5.08229	7.24673	6.86894	6.96739	7.26373	7.37721	7.92421	5.25166	6.06585	7.44103	5.30432	5.52413	5.26529	7.46373	6.27588	6.89606	7.1889	8.04245	7.12465	NCBI_GNO_162464	scaffold_59	692355	692668	-	KOG3627	KOG3627	0	meNOG27131	0	Trypsin	GO:0004295/F:trypsin activity,GO:0006508/P:proteolysis and peptidolysis	td_s9c60g0	0	0					2.69e-05	0.0322	0.00189328	0.902085	1	0.959428
JGI_V11_18492	11.0391	10.8874	10.5283	10.7798	10.1113	10.7143	10.9137	10.5713	10.7605	10.5714	10.4836	11.1906	9.8461	10.5395	9.74615	10.518	9.56035	10.558	10.1349	11.4273	9.21624	10.7091	9.66669	10.4186	NCBI_GNO_79484	scaffold_6017	1019	1624	-	KOG1215	KOG1215	0	meNOG04415	0	Low-density lipoprotein receptors containing Ca2+-binding EGF-like domains	0	0	ARP1_G423	low-density lipoprotein receptor	ARP2_G660	ldl receptor ligand-binding repeat bearing protein ;; hypothetical protein ;; pro-epidermal growth factor	EOG48GTJ8	EOG4CZH7R	0.450221	1	0.466316	0.817768	1	0.958454
JGI_V11_18944	10.4509	10.9756	10.2997	10.5308	10.0338	11.0195	9.79972	10.2314	10.0423	9.9512	9.89217	10.0385	10.1526	10.5613	10.4596	11.078	10.2919	11.0021	10.273	10.7799	9.98377	10.3934	10.1277	10.7866	NCBI_GNO_277404	scaffold_4287	2523	2813	+	KOG1807	KOG1807	0	meNOG05174	0	Helicases	0	0	0	0			EOG4S7H4X	EOG42JTJ4	0.000308719	0.140711	0.00827345	0.049684	1	0.756033
JGI_V11_19746	6.06833	4.9165	5.97137	5.60129	5.91489	5.04082	6.38059	4.91163	6.72302	6.71534	6.48533	6.86883	4.80016	4.84229	4.91931	4.69798	4.94928	4.81752	4.64863	5.15994	5.08051	4.82958	4.66505	5.20227	0	scaffold_12415	643	998	-	0	euNOG13531	0	meNOG28393	0	0	0	0	0	0			EOG41RNBR	EOG4J9SVV	0.0226957	1	0.10468	0.0671378	1	0.786452
JGI_V11_20229	5.43017	5.44706	5.39141	6.13273	5.26363	5.4307	5.88472	6.20614	5.86397	5.1799	5.59285	5.74852	8.90177	4.98453	8.98704	6.01848	8.72972	5.53683	9.36646	5.46336	9.21489	5.20645	8.40386	5.31729	NCBI_GNO_162104	scaffold_10	35597	72553	-	KOG3643	KOG3643	0	meNOG17235	0	GABA receptor	GO:0004890/F:GABA-A receptor activity,GO:0005216/F:ion channel activity,GO:0006811/P:ion transport,GO:0016020/C:membrane,GO:0005230/F:extracellular ligand-gated ion channel activity,GO:0016021/C:integral to membrane,GO:0045211/C:postsynaptic membrane,GO:0030594/F:neurotransmitter receptor activity,GO:0006810/P:transport	td_scaffold_10c14g6	ARP1_G774	GABA receptor subunit.	ARP2_G3490	hypothetical protein ;;	EOG44B8HM	EOG4GJ4GT	0.49775	1	0.486414	0.376066	1	0.957311
JGI_V11_23444	7.68665	5.49083	8.10946	7.1957	7.65561	5.6484	8.97494	5.48624	8.24061	5.90634	7.14601	6.85433	8.63996	5.63239	8.43609	5.79882	8.11651	5.50626	7.70022	5.43385	8.32598	5.77399	8.05833	6.13603	0	scaffold_37	71771	72226	-	KOG0017	0	0	0	0	FOG: Transposon-encoded proteins with TYA. reverse transcriptase. integrase domains in various combinations	0	0	0	0				EOG4DRG8P	0.965029	1	0.630281	0.579998	1	0.957311
JGI_V11_23494	11.4004	11.6813	11.4531	11.7366	11.3946	11.4422	11.7489	11.7427	11.873	11.9173	11.6403	12.2808	12.3314	11.5319	12.4097	11.6855	12.4915	11.4852	13.1555	11.7556	12.8008	11.5934	12.5175	12.6398	NCBI_GNO_120304	scaffold_30	439005	440706	-	KOG1716	KOG1716	0	meNOG11817	0	Dual specificity phosphatase	GO:0006470/P:protein amino acid dephosphorylation,GO:0008138/F:protein tyrosine/serine/threonine phosphatase activity,GO:0004721/F:phosphoprotein phosphatase activity,GO:0017017/F:MAP kinase phosphatase activity	0	ARP1_G6109	dual specificity protein phosphatase	ARP2_G7065	dual specificity protein phosphatase ;; jnk stimulatory phosphatase jsp1 ;; dual-specificity protein phosphatase	EOG4C5B1C	EOG4G4NM2	0.00127812	0.323847	0.0190414	0.72542	1	0.957311
JGI_V11_23503	12.3516	11.976	12.4037	12.5591	11.8164	11.7303	12.5951	11.6686	12.4818	12.059	11.6349	12.1955	11.7114	12.0567	11.5954	12.0034	11.3091	11.7321	11.3701	11.3971	10.8786	11.1248	10.9177	10.9138	NCBI_GNO_224094	scaffold_9	436444	438032	-	KOG0598	KOG0598	0	meNOG05033	0	Ribosomal protein S6 kinase and related proteins	GO:0004672/F:protein kinase activity,GO:0005524/F:ATP binding,GO:0006468/P:protein amino acid phosphorylation,GO:0004674/F:protein serine/threonine kinase activity,GO:0004713/F:protein-tyrosine kinase activity	td_s9c43g0	0	0	ARP2_G1478	tektin-c ;; ribosomal protein s6 kinase ;; tektin-a	EOG437PW8	EOG41VQWH	0.0178942	1	0.0914257	0.0308387	1	0.684215
JGI_V11_24169	8.24063	4.64239	8.13524	8.18489	7.00353	4.39611	8.92499	4.49784	8.96226	8.01128	7.53211	8.14535	4.94717	4.58486	4.71786	4.33255	4.70636	4.75736	4.31209	4.37721	4.63746	5.07265	4.629	4.36204	NCBI_GNO_448374	scaffold_42	223894	225020	+	KOG2044	KOG2044	0	meNOG05044	0	5'-3' exonuclease HKE1/RAT1	GO:0004527/F:exonuclease activity,GO:0005634/C:nucleus	td_s2c15g1	ARP1_G12962	5'-3' exoribonuclease 2	ARP2_G13467	5'-3' exoribonuclease ;;	EOG41VHHV	EOG4Q89Q3	0.370048	1	0.431202	0.257343	1	0.957255
JGI_V11_24774	10.2918	10.2375	10.277	9.78384	9.28477	9.30752	11.0034	10.6069	11.9537	11.4634	11.3077	11.2902	8.57457	9.74591	9.57382	9.37205	8.97354	9.12195	10.5158	10.3852	10.579	10.4749	9.50882	9.70231	NCBI_GNO_430394	scaffold_46	235225	236532	+	KOG2246	KOG2246	EC:2.4.1.122	meNOG11093	2.4.1.122	Glycoprotein-N-acetylgalactosamine 3-beta-galactosyltransferase. O-Glycans biosynthesis,Galactosyltransferases	0	td_s6c21g0	ARP1_G10096	0	ARP2_G10496	hypothetical protein ;;	EOG4M37R3	EOG4QVJ60	6.65e-06	0.0137873	0.000810658	0.261462	1	0.957255
JGI_V11_25925	9.46035	7.45603	9.58418	9.5918	9.95006	6.98264	9.71591	7.20538	10.1179	9.37696	9.76576	8.94451	7.54232	7.14431	8.40285	6.50449	8.16811	7.13272	8.10312	6.21894	8.34178	6.09905	7.66812	6.66393	NCBI_GNO_86614	scaffold_90	199767	200276	+	KOG4569	KOG4569	0	0	0	Predicted lipase	GO:0003824/F:catalytic activity,GO:0004806/F:triacylglycerol lipase activity,GO:0006629/P:lipid metabolism	0	0	0				EOG45B6D4	0.928112	1	0.621155	0.251827	1	0.957255
JGI_V11_26234	6.18713	5.3895	5.53454	6.98011	6.42653	6.24592	6.3508	5.88502	5.4905	6.04382	6.12092	5.04146	10.4443	5.12142	11.0541	5.04485	11.4283	4.87595	10.9223	4.63783	10.7973	5.11555	9.91869	5.18712	NCBI_GNO_736184	scaffold_18	1256198	1257003	+	KOG2619	KOG2619	EC:2.4.1.65	meNOG21640	2.4.1.152 , 2.4.1.65	Galactoside 3(4)-L-fucosyltransferase. Blood group glycolipid biosynthesis - neolact series,Galactoside 3(4)-L-fucosyltransferase. Globoside metabolism,Galactoside 3(4)-L-fucosyltransferase. Blood group glycolipid biosynthesis - lact series,Fucosyltransferase	GO:0006486/P:protein amino acid glycosylation,GO:0008417/F:fucosyltransferase activity,GO:0016020/C:membrane	0	ARP1_G42	alphafucosyltransferase	ARP2_G37	alpha1,3fucosyltransferase ;; alpha1,3-fucosyltransferase b homologue ;; glycoprotein a	EOG42BVR0		0.193588	1	0.330342	0.855382	1	0.95912
JGI_V11_26484	9.18019	8.70415	8.5773	8.68473	9.30645	8.34608	8.66687	8.2409	7.97848	8.33871	9.3292	8.60414	6.80569	7.68162	7.45245	6.52429	7.28551	7.56747	7.93623	8.03521	7.67585	7.59385	7.44423	7.52509	NCBI_GNO_94264	scaffold_26	177508	177675	+	KOG2234	0	0	0	0	Predicted UDP-galactose transporter	0	0	0	0					0.517939	1	0.493707	0.0281885	1	0.662874
JGI_V11_26734	13.9838	12.0807	13.6615	14.0887	13.8957	11.7007	13.3069	11.9987	12.5143	12.7832	13.4791	13.2574	10.042	11.6141	11.3616	11.3735	12.2661	11.3535	11.8847	10.954	11.4048	11.3292	12.3563	11.6892	NCBI_GNO_248414	scaffold_49	714360	714856	+	KOG3627	KOG3627	0	meNOG17547	0	Trypsin	GO:0004295/F:trypsin activity,GO:0006508/P:proteolysis and peptidolysis,GO:0004263/F:chymotrypsin activity	0	ARP1_G7404	0	ARP2_G7777	hypothetical protein ;;	EOG49P8FB	EOG4HQKD2	0.894313	1	0.612712	0.299568	1	0.957311
JGI_V11_27396	8.84495	10.2348	9.55656	8.93009	9.11448	10.8681	10.0603	8.9267	9.13637	9.41924	9.64208	9.33229	7.17847	10.4813	7.93387	11.0017	7.45069	10.573	7.37142	10.3226	6.48281	8.72817	7.02971	10.9065	NCBI_GNO_228174	scaffold_17	251737	252352	+	KOG3516	KOG3516	0	meNOG05424	2.7.1.137	Neurexin IV	0	0	0	0	ARP2_G19	neurexin IV; src=ixodes_ISCW023368-PA		EOG4DFVF0	0.140812	1	0.285041	0.390724	1	0.957311
JGI_V11_27798	6.99354	8.60395	6.37901	6.77393	7.56799	9.17232	6.95864	8.43313	7.00241	7.19049	6.08409	7.24859	9.28408	8.75117	9.19815	9.14835	9.33541	9.27655	8.53539	8.69217	8.98487	8.75931	8.51082	8.25438	NCBI_GNO_248344	scaffold_35	663059	663549	+	KOG0504	KOG0504	0	0	0	FOG: Ankyrin repeat	0	td_s5c67g0	ARP1_G10780	V-1 protein	ARP2_G10863	v-1 protein ;;	EOG4W3R2T		0.051877	1	0.168267	0.809949	1	0.958454
JGI_V11_28189	8.34054	8.65053	8.13538	8.21322	9.35764	9.36304	7.53332	8.77197	7.74151	8.41125	8.79751	8.79251	5.56864	9.192	5.7599	9.72995	6.18649	9.85384	5.50805	9.01656	5.15478	9.58805	5.7322	8.94799	NCBI_GNO_200224	scaffold_22	505936	506307	+	KOG1987	KOG1987	0	meNOG04832	0	Speckle-type POZ protein SPOP and related proteins with TRAF. MATH and BTB/POZ domains	GO:0005515/F:protein binding	0	ARP1_G320	conserved hypothetical protein	ARP2_G380	hypothetical protein ;; btb/poz domain-containing protein ;; mgc154338 protein			0.0621248	1	0.186129	0.881574	1	0.95912
JGI_V11_28617	9.04171	4.84449	9.30611	8.99227	9.24531	5.57977	8.43413	5.05969	8.97943	9.47809	9.04222	9.41998	10.1151	5.33538	10.1194	5.58245	9.73759	5.47648	9.82124	4.96622	9.8968	5.66131	9.71996	6.45367	NCBI_GNO_344224	scaffold_22	878954	879343	+	KOG3595	KOG3595	0	meNOG06028	0	Dyneins. heavy chain	0	td_s2c92g0	0	0					0.560471	1	0.511102	0.594334	1	0.957311
JGI_V11_28846	14.2102	12.3758	14.9203	14.8436	13.9685	11.6372	13.7823	8.97689	13.3006	14.5247	14.4242	15.0848	8.35592	12.4269	8.16689	10.7683	8.2884	11.4827	8.49652	8.04129	8.03935	8.90133	8.87917	11.477	NCBI_GNO_172334	scaffold_33	480433	480767	-	KOG3516	KOG3516	0	meNOG05424	2.7.1.137	Neurexin IV	0	0	ARP1_G22	0	ARP2_G19	neurexin IV; src=ixodes_ISCW023368-PA			0.327259	1	0.410444	0.617542	1	0.957311
JGI_V11_29136	8.64088	7.51624	8.78616	8.62998	8.93798	7.39392	8.6235	7.42193	8.45023	8.91697	8.83394	8.61771	9.06061	7.62037	9.29917	7.13821	9.44732	7.42931	9.00142	7.1781	8.87705	7.20712	8.88656	6.78069	NCBI_GNO_220074	scaffold_7	740368	740713	-	KOG0488	KOG0488	0	meNOG22391	0	Transcription factor BarH and related HOX domain proteins	GO:0003700/F:transcription factor activity,GO:0005634/C:nucleus,GO:0006355/P:regulation of transcription. DNA-dependent,GO:0003677/F:DNA binding	0	ARP1_G7548	CG34031-PA	ARP2_G7708	hypothetical protein ;; homeobox protein msx-2 ;; fushi tarazu	EOG4BVQ95	EOG4HMQ5C	0.581562	1	0.518997	0.142038	1	0.894334
JGI_V11_31913	7.96478	7.95133	8.43074	7.19394	7.33532	8.41772	7.34508	7.90867	7.59637	7.00204	7.29487	7.45781	5.61365	8.40672	5.75988	8.09384	6.34626	8.63278	6.06659	7.81708	5.62641	7.29285	5.12194	6.84566	NCBI_GNO_294184	scaffold_18	497592	498400	+	KOG2992	KOG1721	0	meNOG14886	0	Nucleolar GTPase/ATPase p130	0	td_s8c97g0	ARP1_G11181	0	ARP2_G11667	hypothetical protein ;;	EOG4PG4HW	EOG4K3RSN	0.00651621	0.845108	0.0496902	0.534703	1	0.957311
JGI_V11_32131	9.19187	9.4455	9.18696	8.95941	9.63207	8.76712	8.29861	8.5251	8.84918	8.77531	9.13127	8.39064	6.80411	9.04475	8.39832	9.68666	6.68533	8.99318	7.59471	8.37666	7.99075	9.35717	7.81974	9.87288	NCBI_GNO_674134	scaffold_13	1807012	1808228	-	KOG2806	KOG2806	EC:3.2.1.14	meNOG24003	3.2.1.14	Chitinase. Aminosugars metabolism,Chitinase	GO:0008152/P:metabolism,GO:0016787/F:hydrolase activity	0	ARP1_G9152	0	ARP2_G9541	chitinase ;;		EOG4P2VWN	0.463803	1	0.472371	0.0730125	1	0.795214
JGI_V11_32451	7.26257	6.61799	6.96333	6.80381	7.74831	6.08272	6.74286	5.99521	7.10537	7.05488	7.01748	6.54473	7.86774	6.68767	7.45086	7.06273	7.55756	6.49511	6.81073	6.16491	7.03469	5.88995	6.53069	5.79985	NCBI_GNO_378024	scaffold_2	391958	392737	+	0	euNOG04419	0	meNOG07232	0	0	0	0	ARP1_G6614	conserved hypothetical protein	ARP2_G6151	hypothetical protein ;;	EOG4MW6NK	EOG45TJG7	0.00129607	0.326973	0.0192252	0.0225934	1	0.626381
JGI_V11_33543	10.6463	5.23153	10.4001	10.0184	10.8027	6.25961	10.8882	5.54382	10.4879	10.2509	10.2013	9.91146	9.05381	4.99228	9.44	5.72853	10.0501	5.35806	10.3821	6.82293	9.67523	6.57071	9.67047	7.2079	NCBI_GNO_594184	scaffold_18	1010267	1011311	+	KOG3627	KOG3627	0	meNOG26121	0	Trypsin	GO:0004295/F:trypsin activity,GO:0006508/P:proteolysis and peptidolysis,GO:0004263/F:chymotrypsin activity	0	ARP1_G43	serine-type enodpeptidase	ARP2_G48	Chymotrypsin BI precursor; src=pediculus_PHUM505030-PA	EOG40K6FH	EOG4DZ6Q3	0.149644	1	0.293409	0.783862	1	0.958454
JGI_V11_33661	11.1913	10.8119	10.5831	9.93299	10.8755	10.4153	10.6768	10.6927	9.92712	10.4832	10.8855	10.91	6.57575	10.1726	6.2423	10.278	6.25212	10.5166	6.28458	7.05505	6.08304	6.57519	5.9735	7.01893	NCBI_GNO_942064	scaffold_6	2148687	2149296	-	KOG3627	KOG3627	0	meNOG17547	0	Trypsin	GO:0004295/F:trypsin activity,GO:0006508/P:proteolysis and peptidolysis,GO:0004263/F:chymotrypsin activity	td_s6c377g1	ARP1_G549	0	ARP2_G578	proclotting enzyme precursor; src=ixodes_ISCW000320-PA			0.369208	1	0.4307	0.38541	1	0.957311
JGI_V11_34014	6.60448	7.26816	7.09938	6.06279	6.07666	6.51997	6.05353	7.26746	6.34446	6.28864	5.19701	6.13739	9.85448	7.53507	10.6584	6.77718	10.2208	6.39937	10.9097	7.57911	10.6874	7.61159	9.12594	6.81552	NCBI_GNO_272134	scaffold_13	580054	581085	+	KOG4582	0	0	meNOG05408	0	Uncharacterized conserved protein. contains ZZ-type Zn-finger	GO:0008270/F:zinc ion binding	td_s3c92g3	0	0					0.723294	1	0.566163	0.233841	1	0.95429
JGI_V11_34168	7.04201	6.67774	7.24527	7.0975	7.26291	7.31848	7.38408	7.26117	7.58713	7.10854	7.0497	7.21903	8.94038	6.84012	8.62511	6.47592	9.00672	6.99569	9.45243	8.16165	9.38408	7.44536	9.04801	7.32766	NCBI_GNO_210134	scaffold_13	422770	423222	-	KOG1987	KOG1987	0	meNOG04832	0	Speckle-type POZ protein SPOP and related proteins with TRAF. MATH and BTB/POZ domains	GO:0005515/F:protein binding	0	ARP1_G320	conserved hypothetical protein	ARP2_G380	hypothetical protein ;; btb/poz domain-containing protein ;; mgc154338 protein			0.0014212	0.34442	0.020251	0.0349754	1	0.699798
JGI_V11_34365	12.9742	12.1711	12.9118	13.119	12.6996	12.1637	12.7756	11.7281	12.9819	12.8904	12.7188	13.0302	12.8445	12.1089	13.0374	12.1675	13.002	12.2457	12.9057	11.7186	13.0186	11.7909	12.9429	12.0668	NCBI_GNO_36904	scaffold_209	61857	62546	-	KOG0103	KOG0103	0	meNOG04160	0	Molecular chaperones HSP105/HSP110/SSE1. HSP70 superfamily	GO:0003677/F:DNA binding,GO:0005634/C:nucleus	0	ARP1_G15633	0	ARP2_G16224	hypothetical protein ;;			0.587543	1	0.52052	0.517451	1	0.957311
JGI_V11_34656	13.343	13.4543	13.4321	13.73	12.8389	13.5765	13.3336	13.4351	13.4308	13.5138	13.4293	13.4583	13.8674	13.7009	13.84	13.5005	13.8322	13.6316	13.7534	14.1632	13.7852	14.1893	13.7784	13.8296	NCBI_GNO_610134	scaffold_13	1613881	1614588	+	KOG2809	KOG2809	0	meNOG14894	0	Telomerase elongation inhibitor/RNA maturation protein PINX1	GO:0003676/F:nucleic acid binding,GO:0005622/C:intracellular	td_s3c216g0	0	0			EOG4S7H69	EOG40KDVF	0.536367	1	0.501225	0.671065	1	0.957311
JGI_V11_34788	7.51378	7.34913	7.58794	7.67326	7.7031	7.59748	7.76681	7.12402	7.62027	8.14272	8.17069	8.02158	9.25664	7.13503	9.4108	7.88354	9.57114	7.67359	9.206	7.10721	8.93222	7.03868	8.79008	6.96929	NCBI_GNO_268094	scaffold_9	520043	520645	+	KOG3528	KOG3528	0	meNOG07790	0	FOG: PDZ domain	GO:0005515/F:protein binding	td_s9c55g3	0	0			EOG4SQVBK	EOG4W3ZDR	0.282058	1	0.386698	0.00435392	1	0.408941
JGI_V11_35055	6.81296	6.42835	6.50534	7.02643	7.52295	7.09405	7.90969	7.75028	7.92922	8.05094	8.87591	7.96344	5.78528	6.76834	6.4401	7.31615	5.81908	6.87289	7.19748	8.08184	6.98611	8.10669	7.42706	8.12334	NCBI_GNO_584044	scaffold_4	1339361	1340143	-	KOG0531	KOG0531	0	meNOG18509	0	Protein phosphatase 1. regulatory subunit. and related proteins	0	0	ARP1_G2895	dynein light chain 1	ARP2_G2668	dynein light chain ;;	EOG4X3FHM	EOG4D8423	1.07e-07	0.00117047	6.88e-05	0.919842	1	0.961836
JGI_V11_35691	4.86033	5.14111	5.26532	5.11573	5.05292	5.13395	5.89431	5.37561	5.47257	5.61906	5.57092	5.08797	6.4633	6.03141	7.22573	5.70015	7.00172	5.27459	6.3547	5.08361	6.3912	5.56516	5.71214	5.61103	NCBI_GNO_214154	scaffold_15	328666	328974	-	KOG2768	KOG2768	0	meNOG12224	0	Translation initiation factor 2. beta subunit (eIF-2beta)	GO:0003743/F:translation initiation factor activity,GO:0006413/P:translational initiation	td_s5c23g1	ARP1_G16249	0	ARP2_G16880	hypothetical protein ;;			0.726617	1	0.567077	0.00182145	1	0.309113
JGI_V11_35859	12.2719	11.7564	12.3849	12.1998	12.6123	11.8457	12.0523	11.564	11.9873	12.3909	12.5727	12.3463	13.0015	11.7263	12.2131	11.3343	12.8425	11.6768	12.166	11.9365	12.3555	11.4356	12.2361	11.2659	NCBI_GNO_176754	scaffold_135	299789	300040	+	KOG1716	KOG1716	0	meNOG18217	0	Dual specificity phosphatase	GO:0006470/P:protein amino acid dephosphorylation,GO:0008138/F:protein tyrosine/serine/threonine phosphatase activity,GO:0004721/F:phosphoprotein phosphatase activity	0	ARP1_G10692	MAP kinase-specific phosphatase CG34099-PB	ARP2_G878	dual specificity protein phosphatase ;; jnk stimulatory phosphatase jsp1 ;; dual-specificity protein phosphatase	EOG4CNP7D	EOG4BGFR4	0.320437	1	0.406674	0.425714	1	0.957311
JGI_V11_36220	11.3691	11.2456	11.5167	11.4498	11.6166	11.3638	10.8162	10.28	10.8738	11.2958	11.0911	11.047	12.4076	10.9686	11.8762	10.9158	12.2013	10.588	11.87	10.4365	12.1042	10.2972	11.51	10.5484	NCBI_GNO_896064	scaffold_6	2020277	2023542	-	KOG0125	KOG0125	0	meNOG10383	0	Ataxin 2-binding protein (RRM superfamily)	GO:0003676/F:nucleic acid binding	0	0	0			EOG4VX0NW	EOG4NKHPZ	0.000338806	0.149693	0.00880155	0.436031	1	0.957311
JGI_V11_38760	7.76889	7.67641	7.78093	7.05506	6.74932	8.25202	6.7215	7.75792	7.08808	6.50186	6.61779	7.17985	6.01275	8.09645	5.70928	7.52364	6.18897	8.61959	5.52558	7.49384	5.59261	6.78158	5.02172	6.75222	0	scaffold_8359	603	1199	+	KOG0260	KOG4726	0	meNOG21824	0	RNA polymerase II. large subunit	0	0	0	0			EOG4QJQ3J	EOG4MGZ1B	0.00149336	0.355319	0.0208919	0.493897	1	0.957311
JGI_V11_40427	11.8127	11.8232	11.823	11.5078	11.9992	11.8737	11.6891	11.2987	11.6492	11.4154	12.074	11.5765	12.5066	11.7187	12.2439	11.7296	12.5161	11.6844	12.25	11.6686	12.0284	10.9029	12.3013	10.0265	NCBI_GNO_888024	scaffold_2	2784790	2786929	+	KOG0351	KOG0351	0	meNOG04776	0	ATP-dependent DNA helicase	GO:0005524/F:ATP binding,GO:0008026/F:ATP-dependent helicase activity,GO:0003676/F:nucleic acid binding,GO:0004386/F:helicase activity,GO:0006259/P:DNA metabolism	td_s2c232g0	ARP1_G1259	blooms syndrome dna helicase	ARP2_G1259	atp-dependent dna helicase q1 ;; werner syndrome helicase ;; atp-dependent dna helicase recq	EOG4JDFNV	EOG4GF87C	0.0159884	1	0.0858301	0.21955	1	0.94972
JGI_V11_40449	8.88181	9.61376	8.64515	8.38947	7.99695	10.0315	8.1425	8.92858	8.47593	8.67747	8.08632	8.84931	11.3753	10.1131	10.8284	9.77258	10.7799	9.75877	10.7266	9.4551	10.427	8.73133	9.85741	8.90578	NCBI_GNO_920024	scaffold_2	2889112	2890452	-	KOG3900	KOG3900	0	meNOG07080	0	Transforming growth factor beta. bone morphogenetic protein and related proteins	GO:0008083/F:growth factor activity,GO:0040007/P:growth,GO:0005576/C:extracellular region	td_s2c244g0	ARP1_G1186	Bone morphogenetic protein 2/4	ARP2_G3682	decapentaplegic ;; protein decapentaplegic precursor ;;	EOG4WPZJJ	EOG4X6J39	0.0029596	0.532683	0.0313204	0.305517	1	0.957311
JGI_V11_40490	11.1167	11.9126	11.1179	11.2707	11.6895	10.9112	10.8153	11.7418	11.0051	10.8229	11.2702	10.7294	9.33251	10.8291	10.2446	11.0635	9.20848	10.5329	10.1011	12.0512	10.4609	12.0513	10.3636	12.8671	NCBI_GNO_724024	scaffold_2	1967022	1970206	-	KOG1226	KOG1226	0	meNOG05172	0	Integrin beta subunit (N-terminal portion of extracellular region)	GO:0001584/F:rhodopsin-like receptor activity,GO:0007186/P:G-protein coupled receptor protein signaling pathway,GO:0016021/C:integral to membrane,GO:0007155/P:cell adhesion,GO:0007160/P:cell-matrix adhesion,GO:0008305/C:integrin complex	td_s2c174g0	0	0				EOG4GJ4GK	0.0258013	1	0.112548	0.000836075	1	0.230257
JGI_V11_40604	12.2198	12.1541	12.384	11.8852	12.1234	12.1442	11.3642	11.625	11.8464	12.0334	11.8778	11.7048	12.5718	12.1148	12.1663	12.0773	12.2165	12.1581	11.4341	11.585	11.5399	11.4629	11.5997	10.9779	NCBI_GNO_222023	scaffold_2	390310	391413	-	KOG1614	KOG1614	EC:3.1.13.-	meNOG07173	0	Exoribonucleases producing 5'-phosphomonoesters. ,Exosomal 3'-5' exoribonuclease complex. subunit Rrp45	GO:0000175/F:3'-5'-exoribonuclease activity,GO:0003723/F:RNA binding,GO:0006396/P:RNA processing	0	ARP1_G6180	Exosome complex exonuclease RRP45	ARP2_G6646	exosome complex exonuclease rrp43 ribosomal rna processing protein ;; exosome complex exonuclease rrp42 ribosomal rna processing protein ;; exosome complex exonuclease rrp45	EOG495X81	EOG4BCKHF	8.44e-07	0.00377101	0.000221726	0.0339192	1	0.698215
JGI_V11_41099	12.0415	10.9724	11.8332	11.5067	12.0986	11.1317	11.4473	10.5413	11.8141	11.5291	11.9937	11.7947	12.4047	11.0284	11.4522	11.124	11.8133	11.2209	11.3103	10.7971	11.5065	10.3274	11.6094	10.212	NCBI_GNO_698034	scaffold_3	1827829	1828734	-	KOG3297	KOG3297	EC:2.7.7.6	meNOG11059	2.7.7.6	DNA-directed RNA polymerase. RNA polymerase,DNA-directed RNA polymerase. Purine metabolism,DNA-directed RNA polymerase. Pyrimidine metabolism,DNA-directed RNA polymerase subunit E'	GO:0003899/F:DNA-directed RNA polymerase activity,GO:0006350/P:transcription	0	ARP1_G3568	DNA-directed RNA polymerase III 25 kDa polypeptide	ARP2_G4628	dna-directed rna polymerase iii subunit kda polypeptide ;;	EOG4F4QT4	EOG4899GK	0.0367881	1	0.138364	0.106994	1	0.849988
JGI_V11_41238	6.48801	9.56689	7.42396	6.77126	6.23104	9.67267	6.52435	10.5538	6.81977	6.96956	6.479	6.98502	10.2487	9.6209	9.75162	10.1272	10.3177	9.9938	9.72856	10.1101	9.68779	10.1218	10.4881	9.31037	NCBI_GNO_292034	scaffold_3	40593	43810	+	KOG2011	KOG2011	0	meNOG04352	0	Sister chromatid cohesion complex Cohesin. subunit STAG/IRR1/SCC3	0	td_s3c2g1	0	0			EOG4NP5JC	EOG4H1GND	0.605403	1	0.526213	0.796989	1	0.958454
JGI_V11_41289	9.29566	9.18359	9.34566	9.58101	9.87723	9.13539	9.85458	9.59798	10.2362	10.0475	10.6472	9.82727	8.41353	9.25462	9.65451	9.20161	8.94923	9.03841	9.97221	10.0593	9.75746	10.1972	10.0936	10.8634	NCBI_GNO_582034	scaffold_3	1369362	1369882	+	KOG3378	0	0	0	0	Globins and related hemoproteins	GO:0005488/F:binding,GO:0006810/P:transport,GO:0015671/P:oxygen transport,GO:0019825/F:oxygen binding	0	ARP1_G8708	AGAP012257-PA	ARP2_G7417	hypothetical protein ;; neuroglobin ;;	EOG4PC88M	EOG4M96N2	8.03e-06	0.0154385	0.000907746	0.128817	1	0.880925
JGI_V11_41466	11.3549	11.1135	11.3708	11.4128	11.7303	11.4584	11.0412	10.5722	11.3567	11.3861	11.5349	11.2052	11.8749	11.0242	11.8617	11.4522	11.8978	11.1828	11.7676	11.2511	11.8703	11.1842	12.1737	11.387	NCBI_GNO_1138034	scaffold_3	3716555	3716951	-	KOG4257	KOG4257	0	meNOG05396	0	Focal adhesion tyrosine kinase FAK. contains FERM domain	0	td_s3c315g5	ARP1_G11109	0	ARP2_G11594	hypothetical protein ;;			0.36158	1	0.426788	0.133686	1	0.887938
JGI_V11_42368	10.7201	8.59625	10.5999	10.7477	10.9595	8.8125	10.5524	8.71213	10.9106	11.0942	11.1316	11.1037	11.6643	8.65071	11.178	9.31005	11.5477	9.02534	11.6566	8.56245	11.432	8.18291	11.609	8.28163	NCBI_GNO_268044	scaffold_4	303771	305299	+	KOG4013	KOG4013	0	meNOG09783	0	Predicted Cu2+ homeostasis protein CutC	0	0	ARP1_G5053	copper homeostasis protein cutC	ARP2_G3389	copper homeostasis protein cutc ;;	EOG4H9W2B	EOG4CZH9M	0.673614	1	0.5503	0.171022	1	0.922334
JGI_V11_43721	13.6444	13.8753	13.5244	13.6025	12.928	13.7702	13.1308	13.4951	13.197	13.4871	12.8922	13.1969	14.3386	14.1182	13.9997	13.7788	14.109	14.0573	13.5545	13.6295	13.455	13.5056	13.3389	13.2659	NCBI_GNO_110063	scaffold_6	158024	160132	-	KOG2050	KOG2050	0	meNOG06872	0	Puf family RNA-binding protein	GO:0003723/F:RNA binding,GO:0016071/P:mRNA metabolism	0	ARP1_G5330	conserved hypothetical protein	ARP2_G5594	hypothetical protein ;;	EOG4PRR64	EOG425BM1	1.53e-05	0.0223669	0.00131512	0.0913322	1	0.83604
JGI_V11_43767	10.3051	9.89693	10.4169	10.3534	11.5262	10.7802	9.52389	9.44802	9.6218	9.34576	10.1377	9.60007	10.0961	9.91784	9.45214	10.5845	9.53893	10.6094	8.79286	9.94389	8.6791	9.18522	8.88709	9.03179	NCBI_GNO_352064	scaffold_6	522483	522761	-	KOG1756	0	0	0	0	Histone 2A	GO:0000786/C:nucleosome,GO:0003677/F:DNA binding,GO:0005634/C:nucleus,GO:0006334/P:nucleosome assembly,GO:0007001/P:chromosome organization and biogenesis (sensu Eukaryota)	0	0	0					1.04e-05	0.0173485	0.00102005	0.967393	1	0.963997
JGI_V11_43798	9.80108	10.2564	9.8292	10.2667	9.5895	10.244	10.1694	10.3663	10.4679	10.059	10.0739	10.142	9.95272	10.2843	10.6233	10.7042	10.3686	10.3942	11.0622	10.807	10.7397	10.5849	10.7195	11.3262	NCBI_GNO_732064	scaffold_6	1484538	1493092	-	KOG2220	KOG2220	0	meNOG05387	0	Predicted signal transduction protein	GO:0005622/C:intracellular,GO:0007165/P:signal transduction,GO:0005515/F:protein binding	td_s6c275g0	0	0	ARP2_G3895	rhophilin-2 ;;	EOG4Z8WBP	EOG4F22WJ	0.132993	1	0.278303	0.442933	1	0.957311
JGI_V11_44016	9.22765	9.73027	9.03929	9.23891	9.35537	9.58456	9.63428	9.84616	9.70874	9.67473	9.3967	9.5959	11.2364	9.63406	10.5483	9.45832	10.5298	9.92767	10.9883	10.3395	10.9072	10.4492	11.2278	10.6225	NCBI_GNO_992064	scaffold_6	2244500	2245597	-	KOG0254	KOG0254	0	meNOG07298	0	Predicted transporter (major facilitator superfamily)	GO:0005355/F:glucose transporter activity,GO:0006810/P:transport,GO:0016020/C:membrane,GO:0005215/F:transporter activity,GO:0016021/C:integral to membrane	td_s6c404g0	0	0	ARP2_G988	hypothetical protein ;;	EOG4CFXQT	EOG4F7TD4	0.100548	1	0.241433	0.460477	1	0.957311
JGI_V11_44451	9.89981	9.78115	9.77798	9.80508	9.86611	10.2133	9.86095	9.4401	10.0905	9.79384	10.0292	10.3657	11.0273	9.36254	11.0985	10.0061	11.4129	10.145	11.3656	9.73066	11.4742	9.23615	11.6494	9.87357	NCBI_GNO_606074	scaffold_7	2192151	2198642	+	KOG0035	KOG0035	0	meNOG05309	0	Ca2+-binding actin-bundling protein (actinin). alpha chain (EF-Hand protein superfamily)	0	0	ARP1_G2732	CG15609 CG15609-PA	ARP2_G1417	hypothetical protein ;;	EOG4C867D	EOG4QC5ZN	0.724026	1	0.56633	0.977769	1	0.964295
JGI_V11_45123	13.1428	13.4074	12.9312	13.0084	13.1312	13.3822	13.0579	13.375	13.0175	13.0222	13.2142	12.8271	13.6234	13.2992	13.9244	13.3778	13.6947	13.3319	13.7251	13.3761	13.8445	13.7129	13.6167	13.3217	NCBI_GNO_120083	scaffold_8	178050	179255	-	KOG1592	KOG1592	EC:3.5.1.1	meNOG15303	3.5.1.1	Asparaginase. Nitrogen metabolism,Asparaginase. Cyanoamino acid metabolism,Asparaginase. Alanine and aspartate metabolism,Asparaginase	GO:0004067/F:asparaginase activity,GO:0006516/P:glycoprotein catabolism	0	ARP1_G951	l-asparaginase	ARP2_G940	n4-beta-n-acetylglucosaminyl-l-asparaginase ;;	EOG47D7XV	EOG4V483Z	0.865506	1	0.605313	0.33198	1	0.957311
JGI_V11_45308	10.0056	10.9955	8.14505	12.2337	7.91425	7.03063	12.2445	11.2508	11.1348	12.137	10.8529	12.5969	8.12175	7.84417	6.51221	7.50062	6.00286	7.45937	12.7829	13.96	7.26863	13.6459	10.5526	13.6255	NCBI_GNO_580094	scaffold_9	1402535	1404022	+	KOG1198	KOG1198	EC:1.-.-.-	meNOG08056	0	Oxidoreductases. ,Zinc-binding oxidoreductase	GO:0008270/F:zinc ion binding,GO:0016491/F:oxidoreductase activity	0	ARP1_G6455	Juvenile hormone-inducible protein	ARP2_G6487	quinone oxidoreductase ;;	EOG47WM4J	EOG40W1J9	3e-05	0.0344815	0.00202742	0.0741319	1	0.79717
JGI_V11_45366	8.68429	8.27162	8.45054	8.75071	8.66911	8.81662	8.37243	8.48114	8.71236	8.96343	8.39442	9.01554	9.53619	8.49469	9.57868	8.69894	9.71126	8.5725	9.50232	8.78572	9.61226	8.57758	8.94072	8.68472	NCBI_GNO_488094	scaffold_9	1069048	1077766	+	KOG3607	KOG3607	EC:3.4.24.-	meNOG10257	0	Metalloendopeptidases. ,Meltrins. fertilins and related Zn-dependent metalloproteinases of the ADAMs family	GO:0004222/F:metalloendopeptidase activity,GO:0006508/P:proteolysis and peptidolysis	0	ARP1_G3241	MIND-MELD/ADAM	ARP2_G2564	adam a disintegrin and metalloprotease ;; mind-meld/adam ;;	EOG4STQKK	EOG405XT0	0.865617	1	0.605313	0.49266	1	0.957311
JGI_V11_45860	11.8121	11.075	11.7319	11.7836	11.8795	11.0519	11.9298	11.3879	11.9075	11.5646	12.1803	11.6511	12.5327	11.0316	11.7867	11.2962	11.8169	11.3322	12.1456	11.4371	11.9344	10.7895	12.2638	10.6491	NCBI_GNO_380103	scaffold_10	627219	627961	+	KOG0142	KOG0142	EC:5.3.3.2	meNOG12120	5.3.3.2	Isopentenyl-diphosphate delta-isomerase. Sterol biosynthesis,Isopentenyl-diphosphate delta-isomerase. Terpenoid biosynthesis,Isopentenyl pyrophosphate:dimethylallyl pyrophosphate isomerase	GO:0004452/F:isopentenyl-diphosphate delta-isomerase activity,GO:0008299/P:isoprenoid biosynthesis	0	ARP1_G2645	isopentenyl pyrophosphate:dimethylallyl pyrophosphate isomerase	ARP2_G4087	isopentenyl-diphosphate delta isomerase ;;	EOG4NK9BQ	EOG4D57SV	0.601838	1	0.524708	0.180351	1	0.926297
JGI_V11_45873	8.84701	9.27823	8.3216	8.47839	8.86992	8.97449	9.67461	9.90791	8.92732	9.29989	9.34351	9.22777	8.33675	9.34106	8.39891	9.56189	7.5031	9.25281	8.9912	10.3376	8.97344	10.1243	8.48263	9.95878	NCBI_GNO_360104	scaffold_10	565186	568160	-	KOG3624	KOG3624	EC:3.4.24.71	meNOG06662	0	Endothelin-converting enzyme 1. ,M13 family peptidase	GO:0004245/F:neprilysin activity,GO:0006508/P:proteolysis and peptidolysis,GO:0016020/C:membrane,GO:0008237/F:metallopeptidase activity	td_scaffold_10c87g1	ARP1_G7400	0	ARP2_G7773	neutral endopeptidase ;;	EOG4KKWJ6		7.2e-05	0.0581184	0.00341722	0.591977	1	0.957311
JGI_V11_46150	9.44498	10.6541	9.74053	9.36856	9.08918	10.5338	9.01375	9.87493	9.43186	9.71839	9.55289	9.81992	11.6704	10.4424	11.3041	10.3356	11.6029	10.4828	11.0284	9.64682	11.0484	9.5163	11.0069	9.81127	NCBI_GNO_316104	scaffold_10	465937	476108	-	KOG0620	KOG0620	EC:3.1.-.-	meNOG05169	0	Acting on ester bonds. ,Glucose-repressible alcohol dehydrogenase transcriptional effector CCR4 and related proteins	0	td_scaffold_10c71g0	0	0	ARP2_G1776	carbon catabolite repressor protein ;;	EOG46Q57N	EOG43ND61	0.00247184	0.474374	0.027892	0.127927	1	0.880159
JGI_V11_46334	13.1672	13.1437	13.2203	13.2984	13.5294	13.0471	13.651	13.1203	14.0948	14.3274	14.1291	14.0307	12.6334	13.022	13.1445	13.1547	13.0155	12.8911	13.4014	13.959	13.3408	13.5756	13.3615	13.6723	NCBI_GNO_466114	scaffold_11	1657898	1659741	+	KOG0535	KOG0535,KOG4576	EC:1.8.3.1	meNOG04595	1.8.3.1	Sulfite oxidase. Sulfur metabolism,Sulfite oxidase. molybdopterin-binding component	GO:0006118/P:electron transport,GO:0016491/F:oxidoreductase activity	0	ARP1_G4724	sulfite reductase	ARP2_G4795	sulfite reductase ;;	EOG4573NS	EOG4P2VVS	3.19e-05	0.0357161	0.00210002	0.715563	1	0.957311
JGI_V11_46663	9.2949	9.51059	10.2423	9.45437	8.60107	9.65306	7.92427	7.86557	7.55741	8.0354	6.96133	8.11104	9.90483	10.2068	10.9617	9.79285	10.7328	9.97727	8.23806	8.57746	8.22508	8.28725	7.52134	7.86145	NCBI_GNO_558114	scaffold_11	2016665	2027760	+	KOG4418	KOG4418,euNOG12109	0	meNOG24191,meNOG25692	0	Predicted membrane protein	GO:0008067/F:metabotropic glutamate. GABA-B-like receptor activity,GO:0016020/C:membrane,GO:0004965/F:GABA-B receptor activity	0	ARP1_G6384	conserved hypothetical protein	ARP2_G5884	hypothetical protein ;; class d atypical g-protein coupled receptor gprgbb3 ;; class d atypical g-protein coupled receptor gprgbb4	EOG4MGQPM	EOG49CW26	5.13e-09	0.000271231	1.59e-05	0.26629	1	0.957311
JGI_V11_46683	10.513	9.66448	9.82565	11.2773	12.0845	9.92795	11.7994	10.8118	11.7893	11.3031	12.4264	11.8042	10.847	10.0676	10.1951	11.2388	9.61692	10.0028	11.9323	11.9821	11.6041	11.9123	12.7076	13.2629	NCBI_GNO_250114	scaffold_11	763004	764198	+	KOG3627	KOG3627	0	meNOG23945	0	Trypsin	GO:0004295/F:trypsin activity,GO:0006508/P:proteolysis and peptidolysis,GO:0004263/F:chymotrypsin activity	td_s1c91g0	0	0			EOG470RZQ	EOG4RNH38	4.19e-05	0.0414079	0.00243468	0.17153	1	0.922334
JGI_V11_46947	12.5394	12.894	12.4723	12.4214	12.2473	12.7068	12.8254	12.9872	12.5202	12.2308	12.4913	12.7025	13.1073	12.9499	13.1179	12.6447	13.3945	12.9336	13.3366	13.2666	13.2465	13.0497	13.266	12.9328	NCBI_GNO_128124	scaffold_12	64684	66391	-	KOG1286	KOG1286	0	meNOG05768	0	Amino acid transporters	GO:0005279/F:amino acid-polyamine transporter activity,GO:0006865/P:amino acid transport,GO:0016020/C:membrane,GO:0006810/P:transport	0	ARP1_G413	cationic amino acid transporter	ARP2_G3793	hypothetical protein ;;	EOG44F4R6	EOG4V1CT7	0.171591	1	0.313567	0.641881	1	0.957311
JGI_V11_47163	11.3241	11.1358	11.3611	11.2344	11.3502	11.324	10.6459	10.6419	10.8744	11.2153	11.3556	11.2476	12.0154	11.004	12.1702	11.2302	12.0116	10.8399	11.891	11.0778	11.8429	10.803	12.0657	10.9447	NCBI_GNO_480134	scaffold_13	1267943	1268350	-	KOG4257	KOG4257	0	meNOG05396	0	Focal adhesion tyrosine kinase FAK. contains FERM domain	0	td_s3c184g0	ARP1_G267	0	ARP2_G199	hypothetical protein ;;			0.0233373	1	0.106351	0.268882	1	0.957311
JGI_V11_47261	10.7197	10.1874	11.0128	10.4291	10.9958	9.949	10.3789	9.45731	10.6182	10.3952	10.5559	10.2964	11.8298	9.98772	12.0989	10.3378	11.883	10.122	11.478	10.1034	11.5667	9.51651	10.6496	8.98261	NCBI_GNO_216134	scaffold_13	435550	441164	+	KOG0156	KOG0156	EC:1.14.14.1	meNOG11606	0	Unspecific monooxygenase. Tryptophan metabolism,Unspecific monooxygenase. Fatty acid metabolism,Unspecific monooxygenase. gamma-Hexachlorocyclohexane degradation,Cytochrome P450 CYP2 subfamily	GO:0006118/P:electron transport,GO:0004497/F:monooxygenase activity	td_s3c60g1	ARP1_G219	cytochrome P450 CYP15A1	ARP2_G219	hypothetical protein ;; cytochrome p450 cyp15a1 ;; cyp304a1	EOG4WDBTP	EOG45F2J9	0.00335775	0.568832	0.0334459	0.166692	1	0.918238
JGI_V11_47303	10.2744	10.6909	10.3537	10.1175	10.3023	10.822	9.79296	9.93544	10.1206	10.472	10.0086	10.367	9.68912	10.4228	9.94757	10.7532	9.80119	10.6459	9.72074	10.4772	9.87099	10.2948	9.67623	10.1177	NCBI_GNO_172134	scaffold_13	308962	310371	+	KOG0585	KOG0585	0	meNOG04070	0	Ca2+/calmodulin-dependent protein kinase kinase beta and related serine/threonine protein kinases	GO:0004672/F:protein kinase activity,GO:0005524/F:ATP binding,GO:0006468/P:protein amino acid phosphorylation,GO:0004713/F:protein-tyrosine kinase activity,GO:0004674/F:protein serine/threonine kinase activity	td_s3c32g0	ARP1_G14151	0	ARP2_G15825	hypothetical protein ;;	EOG4V6WZ0	EOG4MPPJ0	0.00748557	0.919961	0.0540914	0.449013	1	0.957311
JGI_V11_47321	8.69378	8.65348	8.54519	9.05177	8.95292	9.0352	8.71706	8.9647	8.91983	9.25421	9.53592	9.23452	7.70944	8.59474	8.08043	8.84925	8.60013	8.91106	9.40229	10.2248	9.858	9.61788	9.95563	10.8083	NCBI_GNO_592134	scaffold_13	1543698	1547551	-	KOG2302	KOG2302	0	meNOG04241	0	T-type voltage-gated Ca2+ channel. pore-forming alpha1I subunit	GO:0005261/F:cation channel activity,GO:0006812/P:cation transport,GO:0016020/C:membrane,GO:0005216/F:ion channel activity,GO:0006811/P:ion transport	td_s3c215g0	ARP1_G4299	voltage- gated calcium channel alpha subunit cav3.3 (voltage-dependent t-type calcium channel	ARP2_G16056	hypothetical protein ;;	EOG4JQ2CC	EOG4RBWB4	2.94e-06	0.00818119	0.000481033	0.0002317	1	0.145175
JGI_V11_47336	11.1647	11.8782	11.2143	10.808	10.8325	11.8453	10.2422	11.2565	10.7974	11.0803	10.3156	10.7511	12.7808	12.0551	12.2729	11.9319	12.5063	12.1515	11.674	11.2693	11.8058	11.1841	11.7832	11.0236	NCBI_GNO_486134	scaffold_13	1275900	1277269	-	KOG0415	KOG0415	EC:5.2.1.8	meNOG04467	0	Peptidylprolyl isomerase. ,Predicted peptidyl prolyl cis-trans isomerase	GO:0003676/F:nucleic acid binding,GO:0006457/P:protein folding	0	ARP1_G4825	peptidyl-prolyl cis-trans isomerase cyp6	ARP2_G5331	peptidyl-prolyl cis-trans isomerase cyp6 ;;	EOG49S4P0	EOG4P5R4C	8.61e-06	0.0156974	0.000922968	0.233945	1	0.95429
JGI_V11_48243	10.6084	10.9979	10.732	10.9657	10.7375	11.2126	10.4064	10.747	10.5103	10.8559	10.7613	10.8837	10.607	11.0537	10.7006	11.4478	10.653	11.1604	10.555	11.1517	10.5419	10.8682	10.2434	11.1713	0	scaffold_15	962323	964821	-	KOG3528	KOG3528	0	meNOG26761	0	FOG: PDZ domain	GO:0005515/F:protein binding	0	0	0			EOG4F4QTF	EOG49SC34	0.00455004	0.679571	0.039957	0.998304	1	0.965113
JGI_V11_48454	9.43909	10.8634	9.52363	9.01852	9.83262	10.9695	9.61593	10.9729	8.855	8.90994	9.39834	8.80229	4.73931	10.7172	5.3469	10.2934	4.43488	10.4484	5.30807	9.42887	4.86831	10.9044	4.97574	10.4824	NCBI_GNO_300164	scaffold_16	855727	856491	+	KOG0001	KOG0001	0	meNOG04379	0	Ubiquitin and ubiquitin-like proteins	GO:0006464/P:protein modification	td_s6c115g6	0	0	ARP2_G9589	hypothetical protein ;;		EOG4DFVJD	0.34965	1	0.421221	0.353392	1	0.957311
JGI_V11_48477	8.79308	5.32274	8.8614	8.66778	9.11172	6.54108	9.04659	7.22337	8.70023	8.55279	9.29247	9.0222	5.23198	6.66432	5.23037	5.73183	5.33371	6.613	5.65532	7.19438	5.63827	6.36721	6.18413	6.38153	NCBI_GNO_300164	scaffold_16	871281	871867	-	KOG4430	KOG4430	0	meNOG09521	0	Topoisomerase I-binding arginine-serine-rich protein	GO:0000151/C:ubiquitin ligase complex,GO:0004842/F:ubiquitin-protein ligase activity,GO:0008270/F:zinc ion binding,GO:0016567/P:protein ubiquitination	td_s6c115g6	0	0	ARP2_G9589	hypothetical protein ;;		EOG4XH4WB	0.069158	1	0.197937	0.609576	1	0.957311
JGI_V11_48503	8.98673	10.0997	9.26596	9.65212	9.71948	9.89132	9.30891	10.7901	9.81318	10.0992	9.9038	9.68649	4.80136	10.2557	5.0389	10.6413	4.81562	10.283	5.09134	9.73126	4.75633	11.2906	4.93868	11.231	NCBI_GNO_300164	scaffold_16	869167	869943	+	KOG0003	KOG0001	0	meNOG19537	0	Ubiquitin/60s ribosomal protein L40 fusion	GO:0006464/P:protein modification	td_s6c115g6	0	0	ARP2_G9589	hypothetical protein ;;		EOG4DFVJD	0.129486	1	0.274737	0.70104	1	0.957311
JGI_V11_48535	12.3758	12.8875	12.338	12.483	12.5243	12.7727	12.4239	12.8554	12.5261	12.6204	12.5547	12.4295	11.26	12.7828	12.3671	12.4459	11.8891	12.6322	11.6943	12.2875	11.6063	12.5221	11.5258	12.8515	NCBI_GNO_524164	scaffold_16	1528226	1530843	+	KOG2275	KOG2275	0	meNOG09550	0	Aminoacylase ACY1 and related metalloexopeptidases	GO:0004867/F:serine-type endopeptidase inhibitor activity,GO:0006508/P:proteolysis and peptidolysis,GO:0008237/F:metallopeptidase activity	td_s6c249g0	ARP1_G24692	Putative uncharacterized protein	ARP2_G25827	aminoacylase ;; carboxypeptidase s ;;	EOG4PVMF1	EOG40S58G	0.485591	1	0.482007	0.457398	1	0.957311
JGI_V11_48805	15.0222	14.0572	14.9463	15.2099	15.1075	13.7014	14.5736	13.9207	13.9274	14.1551	14.8367	14.6449	11.5283	13.3986	12.5833	12.9912	13.618	13.2991	13.293	13.0951	13.1974	13.4666	13.656	13.4051	NCBI_GNO_440174	scaffold_17	673413	674587	-	KOG3627	KOG3627	0	meNOG17547	0	Trypsin	GO:0004295/F:trypsin activity,GO:0006508/P:proteolysis and peptidolysis,GO:0004263/F:chymotrypsin activity	td_s7c166g0	0	0	ARP2_G329		EOG49P8FB	EOG4DZ6Q3	0.786991	1	0.583951	0.0866682	1	0.829826
JGI_V11_49170	14.129	14.0209	14.1893	13.7959	13.9828	13.5049	13.092	13.6916	12.586	13.1343	13.5532	13.5239	11.4537	13.8287	10.336	13.0023	12.0221	13.0697	11.1522	13.6624	11.8818	13.6279	12.6779	13.7826	NCBI_GNO_646184	scaffold_18	1131261	1132510	-	KOG3627	KOG3627	0	meNOG17547	0	Trypsin	GO:0004295/F:trypsin activity,GO:0006508/P:proteolysis and peptidolysis,GO:0004263/F:chymotrypsin activity	0	0	0			EOG4H70TC	EOG4DZ6Q3	0.6892	1	0.555347	0.00799995	1	0.500138
JGI_V11_49176	8.38941	7.46532	7.86471	7.14899	6.90395	6.30398	8.2478	7.23398	7.31098	6.75674	7.76823	7.68153	4.94715	6.27406	5.61885	6.09458	5.54933	6.20266	5.80285	7.19402	5.82644	6.76071	5.94946	6.95509	NCBI_GNO_80184	scaffold_18	13927	17142	+	KOG2619	KOG2619	0	meNOG07068	2.4.1.152	Fucosyltransferase	GO:0006486/P:protein amino acid glycosylation,GO:0008417/F:fucosyltransferase activity,GO:0016020/C:membrane	td_s8c6g2	ARP1_G42	alphafucosyltransferase	ARP2_G37	alpha1,3fucosyltransferase ;; alpha1,3-fucosyltransferase b homologue ;; glycoprotein a	EOG42BVR0		0.0347634	1	0.133532	0.181044	1	0.926878
JGI_V11_49254	10.2559	11.2447	10.0714	9.59851	9.24932	11.131	10.077	10.8412	10.1345	9.62158	9.85583	9.4667	7.74272	9.11223	7.86513	9.13313	7.07805	9.24465	8.35367	11.1429	8.30957	9.78031	7.06989	9.758	NCBI_GNO_800184	scaffold_18	1348588	1349431	+	KOG1476	KOG1476	0	meNOG25227	2.4.1.17	Beta-1.3-glucuronyltransferase B3GAT1/SQV-8	GO:0015018/F:galactosylgalactosylxylosylprotein 3-beta-glucuronosyltransferase activity,GO:0016020/C:membrane	0	0	0					0.392801	1	0.441855	0.0750744	1	0.798616
JGI_V11_49291	12.1533	12.7102	12.1921	11.8769	12.2423	12.0816	11.6063	11.5749	11.6188	11.1394	11.5998	11.0621	10.9045	12.573	11.8696	12.8406	11.0439	12.3837	10.5822	11.5744	10.3034	11.3698	10.5151	11.6754	NCBI_GNO_328184	scaffold_18	581337	583705	-	KOG2408	KOG2408	0	meNOG23148	0	Peroxidase/oxygenase	GO:0004601/F:peroxidase activity	td_s8c121g0	ARP1_G202	Peroxidase 9.	ARP2_G269	chorion peroxidase precursor ;; peroxidase precursor ;; chorion peroxidase precursor ec contains chorion peroxidase light chain	EOG4PVMDJ	EOG4JDP0J	6.97e-07	0.00368515	0.000216678	0.504632	1	0.957311
JGI_V11_49296	10.7418	10.9805	10.6807	10.3768	10.4816	10.9234	10.5517	10.12	10.5549	10.6707	10.7228	10.4217	6.25049	10.5894	5.84768	10.0504	5.31074	10.2177	5.93398	10.9824	5.92633	10.4725	6.06341	10.4346	NCBI_GNO_820184	scaffold_18	1375223	1376118	+	KOG4651	KOG4651	0	meNOG08975	2.8.2.5	Chondroitin 6-sulfotransferase and related sulfotransferases	0	0	ARP1_G16329	Carbohydrate sulfotransferase 11	ARP2_G16962	mgc89155 protein ;;	EOG4DZ09X	EOG4DJQR1	0.765192	1	0.578066	0.0586098	1	0.770361
JGI_V11_49378	13.5283	13.3458	13.3027	13.5635	13.2751	13.263	13.2673	13.3514	12.2665	13.1025	13.369	13.4621	10.8253	12.8133	11.3364	12.7729	11.9159	12.927	11.3167	13.5745	11.1843	12.5632	11.7731	13.2791	NCBI_GNO_600184	scaffold_18	1025422	1027606	+	KOG3627	KOG3627	0	meNOG17547	0	Trypsin	GO:0004295/F:trypsin activity,GO:0006508/P:proteolysis and peptidolysis,GO:0004263/F:chymotrypsin activity	td_s8c286g0	ARP1_G7404	0	ARP2_G7777	hypothetical protein ;;	EOG49P8FB	EOG4HQKD2	0.841514	1	0.599136	0.165622	1	0.917671
JGI_V11_49394	10.9622	10.999	10.9789	10.5697	10.7006	10.7438	10.0622	10.2836	10.4479	10.6695	10.3723	10.3931	11.6951	10.7724	10.8597	10.9001	10.8156	11.0129	9.99106	9.92439	10.5435	10.6618	9.82713	9.59399	NCBI_GNO_280194	scaffold_19	1096865	1097737	+	KOG3220	KOG3220	0	meNOG18575	2.7.1.24	Similar to bacterial dephospho-CoA kinase	GO:0005524/F:ATP binding	0	0	0	ARP2_G4742	dephospho-coa kinase domain-containing protein ;;	EOG4QFTW5	EOG4GF891	4.37e-05	0.0426552	0.00250802	0.0868728	1	0.829883
JGI_V11_49525	9.71002	8.6873	9.73697	9.25759	9.21634	8.46029	9.75269	8.9119	9.59681	9.20379	9.4036	9.2809	10.231	8.74554	9.26202	9.27437	9.6884	8.94901	9.366	8.63426	9.3744	8.63909	9.3736	7.68628	NCBI_GNO_270194	scaffold_19	1074238	1075221	-	KOG1361	KOG1361	0	meNOG10905	0	Predicted hydrolase involved in interstrand cross-link repair	0	0	0	0	ARP2_G8123	dna cross-link repair protein pso2/snm1 ;;	EOG47H451	EOG4QRNX1	0.237939	1	0.359302	0.0203729	1	0.619381
JGI_V11_49587	12.6392	12.4742	12.6282	12.4484	12.8036	12.3749	12.4097	12.4343	12.6202	12.4043	12.7133	12.3524	12.863	12.3377	12.4182	12.406	12.8468	12.4702	12.5023	11.9813	12.6751	12.1878	12.4431	12.3103	NCBI_GNO_658193	scaffold_19	1300621	1301421	+	KOG1535	KOG1535	EC:5.3.3.10	meNOG13805	0	5-carboxymethyl-2-hydroxymuconate delta-isomerase. Benzoate degradation via hydroxylation,5-carboxymethyl-2-hydroxymuconate delta-isomerase. Tyrosine metabolism,Predicted fumarylacetoacetate hydralase	GO:0003824/F:catalytic activity,GO:0008152/P:metabolism	0	ARP1_G7751	Fumarylacetoacetate hydrolase domain-containing protein 1	ARP2_G7400	fumarylacetoacetate hydrolase domain-containing protein ;;	EOG4Z614N	EOG43V4QK	0.0170761	1	0.0889687	0.22168	1	0.94972
JGI_V11_49603	13.7217	13.8965	13.8033	13.6209	13.7385	13.9897	13.4044	13.6164	13.4046	13.6754	13.6189	13.3654	13.8235	13.8776	13.5805	13.7725	13.5431	13.6529	13.1332	13.6648	13.406	13.3879	13.4096	13.3496	NCBI_GNO_250194	scaffold_19	946824	947956	-	KOG1556	KOG1556	EC:3.4.25.1	meNOG04744	0	Proteasome endopeptidase complex. ,26S proteasome regulatory complex. subunit RPN8/PSMD7	0	0	ARP1_G5385	26S proteasome non-ATPase regulatory subunit 7	ARP2_G3539	26s proteasome non-atpase regulatory subunit ;;	EOG4BG7BS	EOG4PZQ2B	4.95e-05	0.0470636	0.00276722	0.756082	1	0.957617
JGI_V11_49678	12.576	12.3899	12.6496	12.2324	12.5239	12.5138	11.7617	11.9733	12.1601	12.5086	12.1671	12.1703	13.1321	12.5636	12.5323	12.5321	12.5394	12.8006	11.7941	12.046	12.0868	11.9033	11.7744	11.5838	NCBI_GNO_342193	scaffold_19	708831	709727	-	KOG1508	KOG1508	0	meNOG07338	0	DNA replication factor/protein phosphatase inhibitor SET/SPR-2	GO:0005634/C:nucleus,GO:0006334/P:nucleosome assembly	0	ARP1_G4689	Protein SET	ARP2_G5660	dna replication factor/protein phosphatase inhibitor set/spr-2 ;;	EOG4QJQ4C	EOG4P5R55	3.82e-06	0.00983908	0.000578513	0.0195186	1	0.617659
JGI_V11_49825	10.9036	11.5093	10.9099	10.93	11.0679	11.3574	10.7568	11.4472	10.8896	10.9244	10.9329	10.6334	11.1914	11.5643	11.0074	11.8563	10.7148	11.8573	10.5703	11.3015	10.9849	11.6423	10.7022	11.1752	NCBI_GNO_22203	scaffold_20	216005	216913	-	KOG2358	KOG2358	0	meNOG18657	0	NifU-like domain-containing proteins	0	0	ARP1_G3964	conserved hypothetical protein	ARP2_G3702	hypothetical protein ;;	EOG4W3R44	EOG4J164F	0.020031	1	0.0976351	0.534863	1	0.957311
JGI_V11_49874	12.3997	12.4785	12.6109	12.2852	11.6246	12.2906	11.5591	11.6197	12.0216	12.1044	11.3669	11.7696	13.2814	12.5846	13.0463	12.1835	13.2673	12.6545	12.427	11.5579	12.6798	11.6272	11.9202	11.0434	NCBI_GNO_266204	scaffold_20	646962	648169	-	KOG3969	KOG3969	EC:3.-.-.-	meNOG12091	0	Hydrolases. ,Uncharacterized conserved protein	0	0	ARP1_G3591	histidine triad protein member	ARP2_G4348	histidine triad hit protein member ;;	EOG4C5B10	EOG4MPPJC	8.43e-06	0.0156033	0.000917433	0.103712	1	0.848364
JGI_V11_49973	12.7599	12.877	12.6114	12.5183	12.2922	12.8092	11.8827	12.3602	12.1234	12.4484	12.0558	12.2526	12.8799	13.0776	12.3813	12.4962	12.5886	12.9381	11.8758	12.2148	12.2149	12.3554	11.4909	12.4406	NCBI_GNO_262204	scaffold_20	643636	644604	-	KOG1605	KOG1605	EC:3.1.3.16	meNOG07451	0	Serine/threonine specific protein phosphatase. ,TFIIF-interacting CTD phosphatase. including NLI-interacting factor (involved in RNA polymerase II regulation)	0	0	ARP1_G9929	conserved hypothetical protein	ARP2_G11031	hypothetical protein ;;	EOG4V41Q8	EOG4XH4T4	1.27e-05	0.0198464	0.00116692	0.362391	1	0.957311
JGI_V11_50444	10.2707	7.52942	11.1567	10.1425	10.3783	8.12887	9.92634	5.89955	9.7113	10.0823	10.5395	10.7771	5.67124	7.8937	6.68526	7.48931	6.49534	7.56328	5.38385	6.00858	6.16099	6.78516	6.65361	8.49024	NCBI_GNO_314224	scaffold_22	794203	794403	-	KOG3516	0	0	0	0	Neurexin IV	0	td_s2c70g0	0	0	ARP2_G110				0.603035	1	0.525207	0.773873	1	0.957617
JGI_V11_50627	11.3171	11.6235	11.2029	10.751	11.433	11.8155	9.78131	10.9792	10.4481	11.0272	10.671	10.6259	11.2379	11.4808	10.8761	11.579	11.2181	11.8152	10.5871	11.0218	10.8491	10.5932	10.2319	10.7233	NCBI_GNO_314234	scaffold_23	744875	747637	-	KOG0255	KOG0255	0	meNOG08042	0	Synaptic vesicle transporter SVOP and related transporters (major facilitator superfamily)	GO:0005215/F:transporter activity,GO:0006810/P:transport,GO:0016021/C:integral to membrane	0	ARP1_G7501	organic cation transporter	ARP2_G7563	organic cation transporter ;; organic cation/carnitine transporter ;; oligopeptidase a	EOG4H70SP	EOG43JHXT	2.74e-05	0.0325547	0.00191413	0.798475	1	0.958454
JGI_V11_50862	13.1692	13.2664	13.428	13.2392	12.8276	13.0763	12.8481	12.8159	12.9579	13.0541	12.9019	12.8795	14.4009	13.4573	14.549	13.3824	14.5064	13.2373	14.4835	13.3891	14.4256	13.1067	14.3252	12.8827	NCBI_GNO_434244	scaffold_24	1095746	1097997	-	KOG1477	KOG1477	0	meNOG05276	0	SPRY domain-containing proteins	0	0	ARP1_G2318	RAN binding protein 9	ARP2_G3049	ran binding protein 9 ;;	EOG41G1K4	EOG4990SN	0.00459966	0.682483	0.0401283	0.420791	1	0.957311
JGI_V11_51298	7.71857	7.2936	7.5649	8.08116	5.96867	7.11616	8.67445	8.13412	8.63448	8.51209	7.47995	8.90009	9.07688	7.95858	9.39189	8.18048	9.26962	7.68644	10.9451	8.224	10.4107	8.25624	9.81778	7.47177	NCBI_GNO_238254	scaffold_25	448873	451326	+	KOG3656	KOG3656	0	meNOG08493	0	FOG: 7 transmembrane receptor	GO:0001584/F:rhodopsin-like receptor activity,GO:0007186/P:G-protein coupled receptor protein signaling pathway,GO:0016021/C:integral to membrane,GO:0007601/P:visual perception	td_s5c38g1	ARP1_G6451	Highly divergent member of the opsin receptor family	ARP2_G6251	gpcr rhodopsin family ;;	EOG4547FK	EOG4FXX2S	0.00176811	0.389511	0.0229023	0.288352	1	0.957311
JGI_V11_51511	8.07801	8.05797	7.44652	7.90694	7.08233	7.42492	8.66338	8.61674	8.14537	8.36014	7.52129	8.70119	9.54849	7.906	9.61697	8.07438	9.57847	8.01414	11.2572	8.69655	10.2589	8.00123	10.1695	7.988	NCBI_GNO_236254	scaffold_25	431605	435046	+	KOG3656	KOG3656	0	meNOG08493	0	FOG: 7 transmembrane receptor	GO:0001584/F:rhodopsin-like receptor activity,GO:0007186/P:G-protein coupled receptor protein signaling pathway,GO:0016021/C:integral to membrane,GO:0007601/P:visual perception	td_s5c38g0	ARP1_G11190	0			EOG4547FK	EOG4HHTX9	0.00119014	0.309166	0.0181782	0.851194	1	0.95912
JGI_V11_51838	12.7794	12.2319	13.229	12.4607	12.9418	13.1179	12.2101	11.52	11.881	11.8874	12.4614	12.2694	12.7868	12.2202	13.1306	12.2309	13.3395	12.7485	12.2249	11.8346	12.4829	11.7689	12.1523	11.4291	NCBI_GNO_278284	scaffold_28	751458	753103	+	KOG0490	KOG0490	0	meNOG18819	0	Transcription factor. contains HOX domain	GO:0008270/F:zinc ion binding	0	ARP1_G798	beadex/dLMO protein	ARP2_G437	beadex/dlmo protein ;;	EOG4J6Q71	EOG408T4P	4.34e-06	0.0103517	0.000608654	0.981936	1	0.96438
JGI_V11_51873	7.09419	9.02969	6.55331	7.06971	6.54399	9.03413	7.27517	8.26443	7.3904	7.61077	6.52241	7.04023	7.00223	9.05736	6.48244	8.99596	6.57378	9.19516	6.29365	8.98134	6.65422	8.68544	6.21701	8.25246	NCBI_GNO_148284	scaffold_28	238793	243031	+	KOG1023	KOG1023	0	meNOG23894	0	Natriuretic peptide receptor. guanylate cyclase	GO:0007242/P:intracellular signaling cascade,GO:0009190/P:cyclic nucleotide biosynthesis,GO:0016849/F:phosphorus-oxygen lyase activity	0	0	0			EOG4WSTRF	EOG42FZ99	0.215124	1	0.345136	0.713156	1	0.957311
JGI_V11_52013	13.577	13.6226	13.5986	13.4095	13.1672	13.3196	13.1606	13.26	13.1315	13.282	13.0281	13.1265	13.4356	13.5784	13.477	13.4431	13.4244	13.4274	13.2369	12.9846	13.2499	13.3021	12.9338	13.1411	NCBI_GNO_162283	scaffold_28	341964	343609	+	KOG0748	KOG0748	0	meNOG05565	0	Predicted membrane proteins. contain hemolysin III domain	GO:0016021/C:integral to membrane	0	0	0	ARP2_G4826	adiponectin receptor protein ;;	EOG4NK99Z	EOG4PZQ20	3.28e-05	0.0362548	0.00213169	0.731095	1	0.957311
JGI_V11_52230	11.9127	11.3541	11.7749	11.9384	11.7597	11.2782	11.6964	11.1801	11.7219	11.9226	11.6879	11.9306	12.0743	11.5012	11.8722	11.254	11.9921	11.2968	11.932	11.1654	11.9554	10.8817	11.662	10.718	NCBI_GNO_76294	scaffold_29	26612	28572	-	KOG0536	KOG0534,KOG0536	0	meNOG07093	1.6.2.2	Flavohemoprotein b5+b5R	GO:0006118/P:electron transport,GO:0016491/F:oxidoreductase activity	0	ARP1_G3818	flavohemoprotein B5/b5r	ARP2_G4024	nadh-cytochrome b5 reductase precursor ;;	EOG4D51D1	EOG4RZ3SG	0.190528	1	0.327857	0.133146	1	0.887021
JGI_V11_52273	10.3321	10.8332	10.2338	10.1342	11.255	11.502	11.0399	11.304	10.6808	10.3884	11.6677	11.0375	7.15952	10.8553	7.05055	11.5005	7.94987	11.3514	7.21322	11.8553	6.8779	11.2661	7.60432	10.9915	NCBI_GNO_372294	scaffold_29	1115280	1116849	+	KOG0669	KOG0669	0	meNOG05952	0	Cyclin T-dependent kinase CDK9	GO:0004672/F:protein kinase activity,GO:0005524/F:ATP binding,GO:0006468/P:protein amino acid phosphorylation,GO:0004713/F:protein-tyrosine kinase activity,GO:0004674/F:protein serine/threonine kinase activity	0	0	0			EOG41VHJF	EOG42RK25	0.458099	1	0.469949	0.429246	1	0.957311
JGI_V11_53060	12.5455	12.3861	12.5343	12.6225	12.5146	12.4088	12.737	12.6334	12.6828	12.5332	12.6195	12.3943	11.6222	12.4692	11.9172	12.7183	11.8075	12.5625	12.0096	12.4559	12.1423	12.7073	12.3498	13.1982	NCBI_GNO_80333	scaffold_33	105590	108411	+	KOG2931	KOG2931	0	meNOG11343	0	Differentiation-related gene 1 protein (NDR1 protein). related proteins	GO:0030154/P:cell differentiation	0	0	0	ARP2_G647	misexpression suppressor of ksr 2 ;;	EOG4547F4	EOG4BS2DQ	0.0113099	1	0.0696458	0.175281	1	0.92484
JGI_V11_53387	10.6839	10.8736	10.7267	10.4366	10.4504	10.8109	10.155	10.225	10.5983	10.3877	10.3831	10.147	10.9902	10.7132	11.2066	10.9636	11.2677	10.7565	10.9065	10.5176	10.8586	10.2402	10.7241	10.2093	NCBI_GNO_208344	scaffold_35	560547	563804	-	KOG3707	KOG3707	0	meNOG04435	0	Uncharacterized conserved protein	GO:0019825/F:oxygen binding	0	ARP1_G6227	Protein FAM91A1	ARP2_G6082	hypothetical protein ;;	EOG4612K0	EOG46X423	2.64e-05	0.0319651	0.00187947	0.666083	1	0.957311
JGI_V11_53438	6.90053	9.90243	7.21715	8.29404	8.46782	10.1556	7.91776	10.557	7.88718	8.05212	7.64113	8.22667	12.4363	9.65522	11.9156	10.2659	11.8901	10.3215	12.1401	10.8384	12.133	10.4191	12.645	9.55958	NCBI_GNO_492344	scaffold_36	337176	337709	-	KOG1987	KOG1987	0	meNOG04832	0	Speckle-type POZ protein SPOP and related proteins with TRAF. MATH and BTB/POZ domains	GO:0005515/F:protein binding	0	ARP1_G320	conserved hypothetical protein	ARP2_G380	hypothetical protein ;; btb/poz domain-containing protein ;; mgc154338 protein			0.867954	1	0.605888	0.59545	1	0.957311
JGI_V11_53458	6.34673	5.23235	5.34271	6.21712	6.54164	5.02102	6.25454	5.31901	5.90539	5.89187	5.75668	6.03469	7.68064	5.44648	7.74168	4.74257	8.07868	5.06758	8.4872	5.31437	8.13398	4.88568	7.91793	5.4462	NCBI_GNO_704344	scaffold_36	924054	925730	-	0	euNOG10188	0	meNOG26586	0	0	0	td_s6c228g0	0	0	ARP2_G9605	hypothetical protein ;;		EOG4TQS3S	0.347294	1	0.419973	0.627097	1	0.957311
JGI_V11_53919	11.5124	9.12075	11.8315	11.2516	10.7529	9.03594	11.2549	8.32152	11.7311	11.103	10.6615	11.1061	9.75996	8.54891	12.0307	8.64717	11.3954	8.74993	11.2906	7.83065	11.2665	7.78048	10.4411	8.22414	NCBI_GNO_120364	scaffold_39	412830	414119	+	KOG1025	KOG1025	0	meNOG05173	0	Epidermal growth factor receptor EGFR and related tyrosine kinases	GO:0004714/F:transmembrane receptor protein tyrosine kinase activity,GO:0005006/F:epidermal growth factor receptor activity,GO:0016020/C:membrane,GO:0005524/F:ATP binding,GO:0006468/P:protein amino acid phosphorylation,GO:0007169/P:transmembrane receptor protein tyrosine kinase signaling pathway	0	0	0	ARP2_G2023	insulin receptor precursor ;; epidermal growth factor receptor precursor ;; p60 epidermal growth factor receptor	EOG4CRJDV	EOG47108V	0.704737	1	0.560774	0.490534	1	0.957311
JGI_V11_54067	9.95368	10.0756	9.88505	9.6605	10.3791	10.0715	8.90572	9.45192	9.71512	9.75121	9.37679	9.49976	10.2193	10.1168	10.0097	10.198	10.0123	10.2409	9.46678	9.88118	9.55864	9.34589	9.14777	9.45282	NCBI_GNO_140364	scaffold_39	473890	477368	-	KOG0188	KOG0188	0	meNOG04410	6.1.1.7	Alanyl-tRNA synthetase	GO:0004813/F:alanine-tRNA ligase activity,GO:0005524/F:ATP binding,GO:0006419/P:alanyl-tRNA aminoacylation	0	ARP1_G5058	mitochondrial alanyl-tRNA synthetase CG4633-PA	ARP2_G4323	alanyl-trna synthetase ;;	EOG444J16	EOG48SNKR	7.75e-06	0.015083	0.000886843	0.604889	1	0.957311
JGI_V11_54255	5.26321	5.36182	5.45955	5.35523	5.20425	5.41119	5.45513	5.23025	4.91175	5.68749	5.22001	5.53549	7.46477	5.40875	9.35112	5.82227	8.88138	5.32978	8.24463	5.50926	8.42422	4.60531	9.09455	4.93599	NCBI_GNO_446364	scaffold_40	372477	372881	+	KOG1987	KOG1987	0	meNOG04832	0	Speckle-type POZ protein SPOP and related proteins with TRAF. MATH and BTB/POZ domains	GO:0005515/F:protein binding	td_scaffold_40c35g0	ARP1_G69	RE34508p	ARP2_G69	hypothetical protein ;; btb/poz domain-containing protein ;; mgc154338 protein			0.503497	1	0.487965	0.51228	1	0.957311
JGI_V11_54464	10.4815	9.84701	10.0799	9.77375	10.4476	10.1098	10.6407	9.76993	9.93866	9.55328	10.5263	10.549	11.3638	9.95414	10.8597	9.93263	11.307	10.2277	11.1093	10.3356	10.8037	9.33529	10.6864	9.57405	NCBI_GNO_640374	scaffold_42	1019964	1020369	+	KOG3533	KOG3533	0	meNOG04434	0	Inositol 1.4.5-trisphosphate receptor	0	td_s2c36g0	ARP1_G16404	0	ARP2_G17036	hypothetical protein ;;			0.332059	1	0.412571	0.209695	1	0.9436
JGI_V11_54679	7.94576	6.85136	7.44897	7.71422	7.18848	6.49811	7.82959	6.9672	7.4749	7.17472	7.23747	7.56814	8.584	6.80271	8.3793	6.48412	8.47125	6.57678	8.47708	6.54869	8.57888	6.70082	8.30031	6.63513	NCBI_GNO_282384	scaffold_43	1030848	1034995	+	KOG3510	KOG3510	0	meNOG21478	0	FOG: Immunoglobulin C-2 Type/fibronectin type III domains	0	td_s3c65g2	0	0	ARP2_G2743	hypothetical protein ;;	EOG4DNCKS	EOG4PP39P	0.712746	1	0.562629	0.656512	1	0.957311
JGI_V11_54890	9.43565	7.93254	9.74177	9.30012	8.96236	7.73747	9.92964	7.3887	9.77603	9.32105	8.94502	9.9377	7.93891	7.75236	7.32795	7.48951	7.54974	7.98719	7.24191	7.6851	7.1432	8.16506	7.84244	7.54813	NCBI_GNO_614384	scaffold_44	1040094	1040261	-	KOG1826	0	0	0	0	Ras GTPase activating protein RasGAP/neurofibromin	0	0	ARP1_G16430	0	ARP2_G17064	hypothetical protein ;;			0.565144	1	0.512843	0.398818	1	0.957311
JGI_V11_55085	8.6206	5.63141	8.01147	7.93081	7.84982	5.27411	8.04023	5.14783	7.82311	8.0662	7.35788	8.08003	8.50797	5.43965	7.95671	5.13487	7.98081	5.10328	7.74568	5.47732	7.4114	4.99544	7.30271	6.01044	NCBI_GNO_388394	scaffold_46	100351	101017	-	KOG2206	KOG2206	0	meNOG06266	0	Exosome 3'-5' exoribonuclease complex. subunit PM/SCL-100 (Rrp6)	GO:0003676/F:nucleic acid binding,GO:0005622/C:intracellular,GO:0008408/F:3'-5' exonuclease activity	td_s6c14g1	0	0	ARP2_G9603	rrp6 ;; hypothetical protein ;; cdc42 binding protein kinase alpha		EOG41ZM4D	0.99685	1	0.637683	0.576819	1	0.957311
JGI_V11_55759	12.1832	11.8795	12.194	11.9862	12.5021	11.9121	12.1312	11.7728	12.0586	12.3242	12.2546	12.2159	13.2177	11.9906	12.4004	11.7972	12.8353	12.0309	12.3966	11.8911	12.4463	11.6996	12.8021	11.2461	NCBI_GNO_160423	scaffold_51	425989	426873	+	KOG4791	KOG4791	0	meNOG12690	0	Uncharacterized conserved protein	GO:0003676/F:nucleic acid binding	0	ARP1_G23868	0	ARP2_G16439	hypothetical protein ;;	EOG4F4QTM	EOG4BVXNG	0.165554	1	0.308377	0.123389	1	0.874783
JGI_V11_55824	13.5452	13.6467	13.7149	13.571	13.7246	13.6858	13.2591	13.2465	13.3118	13.3255	13.6207	13.4054	12.3357	13.3615	12.6862	13.3555	12.8789	13.4384	12.7333	13.3605	12.749	13.3765	12.6437	13.5573	NCBI_GNO_464423	scaffold_52	216058	218013	-	KOG3340	KOG3340	EC:3.2.1.51	meNOG04909	3.2.1.51	Alpha-L-fucosidase. N-Glycan degradation,Alpha-L-fucosidase	GO:0004560/F:alpha-L-fucosidase activity,GO:0005975/P:carbohydrate metabolism	0	ARP1_G1055	plasma alpha-L-fucosidase	ARP2_G1095	plasma alpha-l-fucosidase precursor ;;	EOG49320D	EOG4PP39X	0.0475194	1	0.160414	0.00425514	1	0.404534
JGI_V11_56074	12.3415	12.8714	12.3828	12.424	12.8273	12.8278	12.2486	12.5579	12.5508	12.3295	12.555	12.2202	11.9977	12.5455	11.3469	12.7331	11.8527	12.7565	11.6835	12.7616	12.1013	12.9826	11.9972	12.8704	NCBI_GNO_162433	scaffold_53	273223	273856	-	KOG2501	KOG2501	0	meNOG19676	0	Thioredoxin. nucleoredoxin and related proteins	GO:0005489/F:electron transporter activity,GO:0006118/P:electron transport	0	ARP1_G23880	Putative uncharacterized protein	ARP2_G16380	16 kda thioredoxion ;;	EOG4BNZT5	EOG4KQ074	0.963622	1	0.630038	0.0357961	1	0.700684
JGI_V11_56547	9.8214	10.6411	10.1025	11.1466	10.0536	10.5843	10.2799	11.0198	11.4862	10.4144	9.45415	10.7645	7.3609	11.2884	7.90822	10.6949	7.46716	11.1845	7.47647	11.6198	7.72404	11.5821	7.88471	11.8706	NCBI_GNO_168454	scaffold_57	415280	416377	-	KOG3627	KOG3627	EC:3.4.21.4	meNOG25598	0	Trypsin. ,Trypsin	GO:0004295/F:trypsin activity,GO:0006508/P:proteolysis and peptidolysis,GO:0004263/F:chymotrypsin activity	0	ARP1_G336	microtubule binding protein	ARP2_G427	Gly d 3; src=daphnia_NCBI_GNO_158563	EOG4B2RD2	EOG4TB964	0.135026	1	0.280265	0.583911	1	0.957311
JGI_V11_56716	10.4072	10.7277	10.5228	10.0411	9.24032	10.5206	9.74012	9.96238	9.91364	10.2316	8.98276	9.79139	10.9631	11.0816	10.3721	10.6764	10.6711	11.0724	9.44335	10.0136	9.69793	9.5506	8.78028	8.87482	NCBI_GNO_426454	scaffold_58	488461	488944	-	KOG3226	KOG3226	0	meNOG08151	0	DNA repair protein	GO:0000012/P:single strand break repair,GO:0003684/F:damaged DNA binding,GO:0005634/C:nucleus	td_s8c67g0	ARP1_G5542	DNA-repair protein XRCC1	ARP2_G5145	dna-repair protein xrcc1 x-ray repair cross-complementing protein 1 ;;	EOG4PRR69	EOG4NGNFT	3.6e-05	0.0384521	0.00226089	0.0142853	1	0.589294
JGI_V11_56912	10.6378	10.5356	10.7522	10.7183	10.7759	10.6108	10.4798	10.0038	10.6583	10.557	10.5531	10.711	11.7139	10.4414	11.2874	10.6682	11.5931	10.771	11.2657	10.5689	11.0688	10.1243	10.7444	9.33627	NCBI_GNO_392464	scaffold_60	581019	583028	+	KOG4227	KOG4227	0	meNOG12094	0	WD40 repeat protein	0	0	ARP1_G7883	wd-repeat protein	ARP2_G7161	wd-repeat protein ;;	EOG4WPZHP	EOG444RCH	0.00451653	0.677757	0.0398504	0.109968	1	0.856282
JGI_V11_57916	11.6998	11.4732	11.9509	11.4575	11.6837	11.443	11.5699	10.9404	11.3769	11.434	11.517	11.5063	12.3036	11.6843	11.8695	11.4224	12.2082	11.7129	11.6523	11.0949	11.96	11.3168	11.6592	10.6637	NCBI_GNO_310494	scaffold_66	225468	226926	-	KOG2647	KOG2647	0	meNOG08018	0	Predicted Dolichyl-phosphate-mannose-protein mannosyltransferase	0	td_s6c22g0	ARP1_G2721	conserved hypothetical protein	ARP2_G4282	hypothetical protein ;;	EOG459ZX1	EOG4TF5D8	0.000479946	0.181883	0.0106943	0.150343	1	0.907508
JGI_V11_57940	9.25081	10.5606	9.30017	9.51692	9.54216	10.666	8.99592	9.74392	8.97154	9.34009	9.15234	9.01892	7.7094	10.4926	8.89463	10.1412	8.78111	10.4597	8.16611	10.281	8.3283	9.78851	9.14847	10.8672	NCBI_GNO_32504	scaffold_67	13550	14224	+	KOG4177	KOG4177	0	meNOG24334	0	Ankyrin	0	0	ARP1_G12976	0	ARP2_G13481	ion channel nompc ;; tankyrase ;; multiple ankyrin repeats single kh domain protein			0.118989	1	0.263494	0.100505	1	0.845159
JGI_V11_58283	8.33357	8.41872	7.77433	8.08279	8.22677	7.80668	8.41169	8.1668	7.96694	7.90134	7.7661	8.17402	7.07613	7.07415	7.68389	6.561	6.75104	6.8832	7.48251	7.38619	7.06771	7.61978	6.83472	7.4199	NCBI_GNO_318524	scaffold_72	244180	245176	+	KOG2619	KOG2619	EC:2.4.1.152	meNOG21640	2.4.1.152 , 2.4.1.65	Galactoside 3-fucosyltransferase. ,Fucosyltransferase	GO:0006486/P:protein amino acid glycosylation,GO:0008417/F:fucosyltransferase activity,GO:0016020/C:membrane	td_s2c45g3	ARP1_G42	alphafucosyltransferase	ARP2_G37	alpha1,3fucosyltransferase ;; alpha1,3-fucosyltransferase b homologue ;; glycoprotein a	EOG42BVR0		0.532107	1	0.499358	0.42266	1	0.957311
JGI_V11_58288	11.2941	11.8459	11.4128	11.3496	11.347	11.9628	11.6222	12.3256	11.7736	11.7168	11.6845	11.7565	10.7815	11.7482	11.4668	11.9471	10.7442	11.6364	11.7422	12.5878	11.4252	12.5995	11.5101	12.7637	NCBI_GNO_422524	scaffold_72	472146	473943	-	KOG0200	KOG0200	0	meNOG06279	0	Fibroblast/platelet-derived growth factor receptor and related receptor tyrosine kinases	GO:0004672/F:protein kinase activity,GO:0005524/F:ATP binding,GO:0006468/P:protein amino acid phosphorylation,GO:0004713/F:protein-tyrosine kinase activity,GO:0004714/F:transmembrane receptor protein tyrosine kinase activity,GO:0007169/P:transmembrane receptor protein tyrosine kinase signaling pathway,GO:0016020/C:membrane,GO:0004674/F:protein serine/threonine kinase activity	td_s2c83g2	0	0	ARP2_G375	brain chitinase and chia ;; vegfr-a splice form a ;; tyrosine-protein kinase	EOG4CZ902	EOG4PGBSD	6.47e-05	0.0548173	0.00322312	0.0348575	1	0.69902
JGI_V11_58299	6.95981	10.4796	7.28286	6.78658	6.59819	10.5692	6.79861	10.1934	6.59448	6.84828	6.24221	6.77798	6.19806	10.9642	6.59031	10.3913	6.40607	10.6383	7.04829	10.0669	6.57979	9.86456	6.66292	9.99355	NCBI_GNO_302524	scaffold_72	221080	222066	-	KOG2619	KOG2619	EC:2.4.1.-	meNOG07068	2.4.1.152	Hexosyltransferases. O-Glycans biosynthesis,Hexosyltransferases. Fructose and mannose metabolism,Hexosyltransferases. Peptidoglycan biosynthesis,Hexosyltransferases. Sphingoglycolipid metabolism,Hexosyltransferases. Blood group glycolipid biosynthesis - lact series,Hexosyltransferases. Blood group glycolipid biosynthesis - neolact series,Hexosyltransferases. Glycerolipid metabolism,Hexosyltransfe…	GO:0006486/P:protein amino acid glycosylation,GO:0008417/F:fucosyltransferase activity,GO:0016020/C:membrane	td_s2c38g1	ARP1_G42	alphafucosyltransferase	ARP2_G37	alpha1,3fucosyltransferase ;; alpha1,3-fucosyltransferase b homologue ;; glycoprotein a	EOG42BVR0	EOG44FC4S	0.236844	1	0.358608	0.412191	1	0.957311
JGI_V11_58540	10.4675	10.2154	10.5221	10.4636	10.2223	10.4465	9.67867	10.0849	9.71085	10.1232	9.20172	9.92192	10.5268	10.7708	11.0077	10.7745	10.7109	10.8502	10.6607	10.3427	10.6976	10.3651	10.2853	10.5948	NCBI_GNO_226534	scaffold_74	64490	72431	+	KOG0382	KOG0382	EC:4.2.1.1	meNOG09589	0	Carbonate dehydratase. Nitrogen metabolism,Carbonic anhydrase	GO:0004089/F:carbonate dehydratase activity,GO:0006730/P:one-carbon compound metabolism,GO:0008270/F:zinc ion binding	0	0	0	ARP2_G6043	carbonic anhydrase ;;	EOG4K3JBW	EOG4BCKG6	0.0887841	1	0.226884	0.375148	1	0.957311
JGI_V11_58725	7.19784	7.02382	7.22842	7.47823	6.61663	6.25085	6.02241	6.77601	6.86286	6.84307	6.38995	6.71611	7.37998	6.73787	8.93746	6.72051	8.1775	6.86415	8.17497	6.25502	8.50432	7.01352	8.22251	6.75293	NCBI_GNO_134544	scaffold_75	320486	320903	-	KOG3900	KOG3900	0	meNOG13003	0	Transforming growth factor beta. bone morphogenetic protein and related proteins	GO:0008083/F:growth factor activity	0	ARP1_G23700	Bone morphogenetic protein 10 precursor	ARP2_G24805	bone morphogenetic protein precursor ;;	EOG46Q58N	EOG4CC8V0	0.323713	1	0.408828	0.2783	1	0.957311
JGI_V11_58816	8.94896	9.00838	8.52933	8.69537	9.16811	9.11279	8.5695	8.87238	8.6889	8.95923	8.91697	8.99903	9.68076	9.17876	9.4318	9.07899	9.29138	9.21865	9.42724	9.21034	9.98822	9.57452	9.39473	9.41458	0	scaffold_76	251472	253076	-	KOG3510	KOG3510	0	meNOG11879	0	FOG: Immunoglobulin C-2 Type/fibronectin type III domains	0	0	0	0				EOG4WQ5Z0	0.518364	1	0.493854	0.137535	1	0.891024
JGI_V11_59120	10.0767	9.53991	10.1812	9.76747	9.89025	9.34039	9.76814	8.8972	9.8218	9.80621	10.1864	9.99306	11.2404	9.41001	10.6768	9.47686	10.7771	9.58018	10.6113	9.15824	10.7502	8.9049	10.6738	8.54632	NCBI_GNO_276554	scaffold_78	217581	218706	+	KOG0534	KOG0534	0	meNOG13279	0	NADH-cytochrome b-5 reductase	GO:0006118/P:electron transport,GO:0016491/F:oxidoreductase activity	0	ARP1_G16102	MGC68903 protein	ARP2_G16728	mgc68903 protein ;;		EOG4K0WGQ	0.0563896	1	0.176092	0.132617	1	0.886879
JGI_V11_59193	11.9757	11.9167	12.0553	11.6748	11.4433	11.6619	11.8046	11.9799	12.2298	11.9653	11.4405	11.839	10.1485	12.0031	9.90304	11.8722	10.2216	12.0811	9.69193	11.252	9.98363	11.6751	9.9747	11.6375	NCBI_GNO_184564	scaffold_79	435909	436985	-	KOG3876	KOG3876	0	meNOG08567	0	Arfaptin and related proteins	0	0	ARP1_G5737	CG17184 CG17184-PA	ARP2_G6656	arfaptin-2 ;; protein kinase c alpha binding protein ;;	EOG4FN30B	EOG4F22X8	0.193009	1	0.329968	0.032198	1	0.692475
JGI_V11_59252	6.80683	6.86305	6.64302	6.84582	6.96571	7.05193	6.33546	6.88291	6.19716	6.83188	6.61025	7.29587	7.72422	7.7697	7.97765	7.90088	8.1109	7.23542	7.24842	6.36994	6.85408	6.43379	6.48081	6.62569	NCBI_GNO_224564	scaffold_79	539920	541320	+	KOG0254	KOG0254	EC:5.3.1.4	meNOG07298	0	L-arabinose isomerase. Pentose and glucuronate interconversions,Predicted transporter (major facilitator superfamily)	GO:0005351/F:sugar porter activity,GO:0008643/P:carbohydrate transport,GO:0016020/C:membrane,GO:0005215/F:transporter activity,GO:0006810/P:transport,GO:0016021/C:integral to membrane	td_s9c60g0	ARP1_G8957	sugar transporter	ARP2_G8531	sugar transporter ;;	EOG4G4F5W	EOG4DZ6P6	6.9e-06	0.0139419	0.000819751	0.000227577	1	0.145175
JGI_V11_59343	12.4947	12.5089	12.207	12.1971	12.2273	12.5184	11.7624	11.8159	11.826	12.3535	12.0802	12.0627	12.7285	12.7057	12.7441	12.5608	12.419	12.2341	12.4684	12.0191	12.3146	11.8117	12.1469	11.9101	NCBI_GNO_330564	scaffold_80	238319	243762	+	KOG0211	KOG0211	EC:3.1.3.16	meNOG10765	0	Serine/threonine specific protein phosphatase. ,Protein phosphatase 2A regulatory subunit A and related proteins	0	td_scaffold_80c10g0	ARP1_G8047	Serine/threonine-protein phosphatase 4 regulatory subunit 1	ARP2_G8737	hypothetical protein ;; serine/threonine protein phosphatase regulatory subunit a ;;	EOG4Q574S	EOG4RJMTD	3.93e-05	0.0404777	0.00237999	0.6169	1	0.957311
JGI_V11_59456	10.8166	10.2955	10.331	10.2281	10.898	10.6372	10.0131	10.1066	9.85886	10.1542	10.4393	10.0505	12.346	10.699	11.4477	10.6842	11.442	10.8096	11.3439	10.2808	11.09	9.51964	11.3913	9.31907	NCBI_GNO_74574	scaffold_81	207132	207445	+	KOG4655	KOG4655	0	meNOG19600	0	U3 small nucleolar ribonucleoprotein (snoRNP) component	GO:0003723/F:RNA binding	0	0	0				EOG4GF89M	0.000303158	0.139176	0.00818321	0.246179	1	0.957255
JGI_V11_59868	9.95266	10.703	10.1773	9.78638	9.99786	10.2949	9.5044	10.972	9.80258	10.076	10.0686	10.2753	11.2961	10.6556	11.4159	10.7765	11.157	10.3791	11.6423	11.792	12.0377	10.95	11.2472	11.4811	NCBI_GNO_324594	scaffold_86	319617	321561	+	KOG3525	KOG3525	EC:3.4.21.-	meNOG07096	0	Serine endopeptidases. ,Subtilisin-like proprotein convertase	GO:0004289/F:subtilase activity,GO:0006508/P:proteolysis and peptidolysis	td_s6c46g0	0	0					0.069471	1	0.198376	0.0425241	1	0.731535
JGI_V11_60274	5.09081	5.44544	4.81165	4.73794	4.52902	4.70966	4.98111	4.68676	4.96385	5.03977	4.58986	4.95733	5.89397	4.88033	5.49743	4.59922	6.1551	4.87485	5.98495	4.8462	5.11231	4.75453	5.45706	4.91705	NCBI_GNO_46604	scaffold_88	100497	100937	+	KOG1074	KOG1074	0	meNOG06231	0	Transcriptional repressor SALM	GO:0003676/F:nucleic acid binding,GO:0005634/C:nucleus,GO:0008270/F:zinc ion binding	td_s8c6g0	0	0			EOG4FXPPP	EOG4KDCFB	0.511632	1	0.491379	0.610822	1	0.957311
JGI_V11_60589	8.37613	9.23851	8.14676	8.33504	7.95795	8.27115	8.16335	11.2773	8.49971	7.90805	7.52686	8.20223	8.95285	10.004	10.1152	10.3806	9.82661	10.048	11.4008	11.1939	11.3646	12.1681	10.1894	11.4957	NCBI_GNO_416614	scaffold_91	486943	488427	-	KOG2840	KOG2840	0	meNOG05130	0	Uncharacterized conserved protein with similarity to predicted ATPase of the PP-loop superfamily	GO:0003723/F:RNA binding,GO:0005525/F:GTP binding,GO:0005786/C:signal recognition particle (sensu Eukaryota),GO:0006614/P:SRP-dependent cotranslational protein-membrane targeting	0	ARP1_G7661	conserved hypothetical protein	ARP2_G6549	hypothetical protein ;;	EOG441NS8	EOG4VTBPX	0.0188732	1	0.0944337	0.0713075	1	0.793883
JGI_V11_60856	9.15991	7.81305	8.94725	8.18035	9.41648	7.99649	9.00191	7.30872	8.66803	8.44702	10.0194	10.717	10.4057	7.60267	10.0682	8.20854	10.3229	8.12306	11.3809	7.60909	10.2145	7.24735	10.685	7.70658	NCBI_GNO_334624	scaffold_95	27645	28401	-	KOG3105	KOG3105	0	meNOG27792	0	DNA-binding centromere protein B (CENP-B)	GO:0003676/F:nucleic acid binding,GO:0005634/C:nucleus	td_s5c5g0	ARP1_G15958	conserved hypothetical protein	ARP2_G16592	hypothetical protein ;;	EOG41ZCSX	EOG4Z93PJ	0.445612	1	0.464626	0.482925	1	0.957311
JGI_V11_61331	9.79182	9.04551	9.96252	9.51825	10.3087	9.37994	8.78227	8.25543	9.29584	9.25997	9.63856	9.06646	8.00592	8.9572	7.07959	9.49217	7.85094	9.45545	6.36476	8.30521	7.04077	8.24413	6.84244	8.08726	NCBI_GNO_162644	scaffold_99	357139	358036	-	KOG4736	KOG4736	0	meNOG20828	0	Uncharacterized conserved protein	0	0	ARP1_G6268	GA21555-PA	ARP2_G6704	hypothetical protein ;;	EOG479CQN	EOG41RVR3	2.64e-05	0.0319651	0.00187947	0.209947	1	0.943738
JGI_V11_61435	9.82592	9.7938	9.58479	9.42348	9.73023	9.72532	9.35708	9.13374	9.36201	9.55631	9.4992	9.80075	10.4497	9.90734	10.2958	9.74463	10.3518	10.0262	10.0771	8.99732	9.87384	8.89384	9.68915	9.24925	NCBI_GNO_340644	scaffold_100	317267	319494	+	KOG3009	KOG3009	0	meNOG17253	0	Predicted carbohydrate kinase. contains PfkB domain	0	0	ARP1_G4452	conserved hypothetical protein	ARP2_G4000	hypothetical protein ;;	EOG4WH72J	EOG4618ZJ	1.96e-05	0.0268004	0.0015758	0.0118879	1	0.556387
JGI_V11_61614	7.35655	4.51025	7.43147	7.22412	7.07753	4.52022	8.46985	4.56272	8.30227	7.75909	7.64393	7.77578	4.96343	4.59976	4.8453	4.98211	4.51409	4.62172	4.84592	4.61058	4.48117	4.60851	4.75705	4.68165	NCBI_GNO_82654	scaffold_102	254897	256556	-	KOG0351	KOG0351	0	meNOG04776	0	ATP-dependent DNA helicase	GO:0005524/F:ATP binding,GO:0008026/F:ATP-dependent helicase activity,GO:0003676/F:nucleic acid binding,GO:0004386/F:helicase activity,GO:0006259/P:DNA metabolism	0	ARP1_G24775	0	ARP2_G25918	hypothetical protein ;;			0.170585	1	0.312698	0.107966	1	0.85294
JGI_V11_61639	12.1114	12.5462	12.1456	11.9678	11.9785	12.2671	11.8073	12.4637	12.1727	12.1555	11.9011	12.0993	12.4823	12.5472	12.7692	12.2914	12.7586	12.4102	12.5558	12.3869	12.6528	12.632	12.5815	12.5355	NCBI_GNO_246654	scaffold_103	319229	322729	-	KOG3837	KOG3837	0	meNOG05935	0	Uncharacterized conserved protein. contains DM14 and C2 domains	0	0	ARP1_G4650	conserved hypothetical protein	ARP2_G3959	hypothetical protein ;;	EOG4RJDH3	EOG4XSRH7	0.684714	1	0.55398	0.539123	1	0.957311
JGI_V11_62235	6.37839	7.2093	6.42325	6.1236	6.76867	6.19521	6.89843	7.11437	6.10583	6.20922	6.15159	6.13289	7.82621	7.24717	7.8679	5.80767	7.18453	5.91942	8.03867	6.53688	7.60524	5.92854	7.60005	6.28097	0	scaffold_114	162821	163072	-	0	0	0	0	0	0	0	0	0	0				EOG4RZ3Z6	0.877822	1	0.608972	0.783519	1	0.958454
JGI_V11_62581	13.5025	13.4269	13.5204	13.2659	13.2593	13.7103	12.9436	13.0917	13.1781	13.5691	13.0245	13.2007	14.065	13.7916	13.7912	13.6331	13.9241	13.8667	13.302	13.1355	13.2675	12.7833	13.0997	12.8202	NCBI_GNO_150713	scaffold_120	351811	352201	-	KOG4207	KOG4207	0	meNOG16239	0	Predicted splicing factor. SR protein superfamily	GO:0003676/F:nucleic acid binding	0	0	0			EOG498SHB	EOG4CNWNG	4.13e-07	0.00262032	0.000154068	0.0019122	1	0.311679
JGI_V11_62629	7.74899	9.36141	8.1446	7.51773	8.54326	10.1106	7.57445	9.19769	8.04236	8.13224	9.00961	8.07115	5.26354	9.41938	6.16608	9.33882	6.88082	9.66892	6.00679	10.4699	6.09796	10.205	6.51521	10.4074	NCBI_GNO_178714	scaffold_121	120031	120300	-	KOG0200	0	0	0	0	Fibroblast/platelet-derived growth factor receptor and related receptor tyrosine kinases	GO:0004672/F:protein kinase activity,GO:0005524/F:ATP binding,GO:0006468/P:protein amino acid phosphorylation	0	ARP1_G23313	tyrosine-protein kinase SRK2	ARP2_G24418	tyrosine-protein kinase srk2 ;;			0.638107	1	0.538349	0.198982	1	0.934831
JGI_V11_62661	10.3426	9.87442	10.4134	9.80252	10.556	10.0787	9.98824	9.57448	10.2256	10.4709	10.4835	10.3692	10.7635	9.70444	10.3278	9.78072	10.8878	10.1295	10.3435	9.62076	10.1171	9.02547	10.5103	8.36518	NCBI_GNO_174714	scaffold_121	109742	114918	-	KOG0504	KOG0504,KOG0548,KOG4308	0	meNOG12307	0	FOG: Ankyrin repeat	0	0	ARP1_G5114	conserved hypothetical protein	ARP2_G4093	tpr and ank domain-containing protein ;;	EOG4J6Q5R	EOG4DFVF3	0.0498294	1	0.164618	0.0449781	1	0.737561
JGI_V11_62668	13.1855	12.4798	13.076	13.0966	13.2487	12.4338	13.1027	12.3364	13.1302	13.0296	13.1811	13.1897	13.186	12.4702	13.2501	12.4239	13.32	12.5406	13.2246	12.7519	13.2867	12.5776	13.3594	12.3983	NCBI_GNO_162714	scaffold_121	75901	78637	-	KOG1461	KOG1461	EC:2.7.7.9	meNOG06443	0	UTP--glucose-1-phosphate uridylyltransferase. Pentose and glucuronate interconversions,UTP--glucose-1-phosphate uridylyltransferase. Galactose metabolism,UTP--glucose-1-phosphate uridylyltransferase. Nucleotide sugars metabolism,UTP--glucose-1-phosphate uridylyltransferase. Starch and sucrose metabolism,Translation initiation factor 2B. epsilon subunit (eIF-2Bepsilon/GCD6)	GO:0003743/F:translation initiation factor activity,GO:0006446/P:regulation of translational initiation	0	ARP1_G2685	translation initiation factor eIF-2B subunit epsilon	ARP2_G5323	translation initiation factor eif-2b subunit epsilon ;;	EOG4RV16D	EOG4Z67FP	0.425526	1	0.45534	0.969168	1	0.964053
JGI_V11_62821	9.91065	5.23701	9.74865	9.51046	10.1877	5.04847	9.46728	4.78566	9.13677	7.93449	9.50319	9.11631	5.48469	5.24946	5.09285	5.15188	5.21637	4.79955	4.84652	5.02657	5.13686	4.70846	5.07256	5.85854	NCBI_GNO_108724	scaffold_124	110718	111586	+	KOG3628	KOG3628	0	meNOG04402	0	Predicted AMP-binding protein	0	td_s4c10g0	0	0				EOG4HQKF1	0.993952	1	0.637034	0.912458	1	0.959683
JGI_V11_62878	10.7738	11.0027	10.6589	11.1545	11.305	10.9355	10.3486	10.6672	10.294	10.1322	10.6256	9.95953	8.77333	11.1477	10.1468	10.6645	9.99735	10.9093	8.92548	9.97628	9.29394	11.022	9.85064	11.2935	0	scaffold_127	397016	397183	+	KOG0254	0	0	0	0	Predicted transporter (major facilitator superfamily)	0	0	0	0					0.026782	1	0.114808	0.246002	1	0.957255
JGI_V11_62909	7.46711	8.74088	7.60036	7.65799	7.96724	9.12017	7.14987	8.00389	7.17898	7.14932	8.33194	7.69289	11.1491	8.59445	10.8937	8.20926	11.0156	8.58162	11.0941	8.39375	10.8393	8.01238	11.3649	7.47529	NCBI_GNO_336734	scaffold_129	85257	86582	+	KOG2339	KOG2339	0	meNOG06861	0	Uncharacterized conserved protein	0	td_s9c4g0	ARP1_G12978	0	ARP2_G13483	hypothetical protein ;; hypothetical pseudouridine synthase kiaa1897 ;; trna pseudouridine synthase d	EOG4NS1SH	EOG4BZSVK	0.0767948	1	0.209568	0.447618	1	0.957311
JGI_V11_63084	11.3224	10.6684	11.9331	11.2244	11.4085	10.1785	11.2459	9.91991	10.8071	11.2542	11.0828	11.5927	9.35674	10.2697	9.57207	9.65689	9.42578	9.80282	9.26061	9.49089	8.61325	9.94307	9.05998	10.3748	NCBI_GNO_214744	scaffold_132	139685	140063	-	KOG2806	KOG2806	0	meNOG24003	3.2.1.14	Chitinase	0	td_s2c4g1	0	0	ARP2_G686	ankyrin repeat protein ;;			0.35106	1	0.422101	0.825293	1	0.958603
JGI_V11_63233	11.5883	11.1484	11.4798	11.5361	11.8751	11.711	11.2899	10.8791	11.5461	11.7204	11.8894	11.6093	12.436	10.9768	12.2983	11.4765	12.2993	11.2025	12.2437	11.4784	12.5448	11.11	12.1066	11.8923	NCBI_GNO_250754	scaffold_136	292676	293268	+	KOG1786	KOG1786	0	meNOG04895	0	Lysosomal trafficking regulator LYST and related BEACH and WD40 repeat proteins	GO:0008270/F:zinc ion binding	0	ARP1_G16077	0	ARP2_G16707	hypothetical protein ;;	EOG4SQVF5	EOG41RVR5	0.842638	1	0.599483	0.446013	1	0.957311
JGI_V11_64459	8.88017	9.54758	8.35192	8.22151	9.10658	10.3333	8.72843	9.17234	8.28	8.65044	9.07262	8.96778	10.0565	9.04194	10.004	9.70356	10.4676	9.69973	10.4156	10.2351	10.3768	10.041	11.0088	9.97888	NCBI_GNO_196844	scaffold_174	111068	118164	-	KOG0244	KOG0244	0	meNOG04766	0	Kinesin-like protein	GO:0003777/F:microtubule motor activity,GO:0005524/F:ATP binding,GO:0005875/C:microtubule associated complex,GO:0007018/P:microtubule-based movement	0	ARP1_G9626	kinesin family member 21A	ARP2_G6085	kinesin family member ;;	EOG41VHHS	EOG418HDX	0.512933	1	0.491779	0.0550067	1	0.765923
JGI_V11_64631	6.20921	9.56047	5.73029	6.75543	5.9667	9.39496	6.30781	8.67228	6.44672	6.04658	6.14069	6.25869	9.48611	9.24667	10.4296	9.09827	10.4258	9.15093	9.1906	8.08299	9.83026	8.53173	9.70681	8.47651	NCBI_GNO_434854	scaffold_182	233614	234127	+	KOG1471	KOG1471	0	meNOG24063	0	Phosphatidylinositol transfer protein SEC14 and related proteins	GO:0005215/F:transporter activity,GO:0005622/C:intracellular,GO:0006810/P:transport	td_s2c20g0	0	0			EOG4HDR99	EOG4RJMW7	0.31117	1	0.401914	0.966456	1	0.963997
JGI_V11_64692	7.22731	5.51516	7.17422	6.82352	6.85678	5.67535	8.56993	6.65184	7.79052	7.32116	7.56419	7.04431	6.03013	5.40926	7.50455	5.44284	8.25383	5.61293	7.63483	5.81903	7.54508	6.26312	7.00644	6.23491	NCBI_GNO_46864	scaffold_183	106078	106893	+	KOG2287	KOG2287	0	meNOG14116	0	Galactosyltransferases	GO:0006486/P:protein amino acid glycosylation,GO:0008378/F:galactosyltransferase activity,GO:0016020/C:membrane	td_s3c16g1	0	0				EOG4KSVDX	0.00666558	0.85747	0.0504171	0.202184	1	0.937507
JGI_V11_64710	5.98994	8.54819	6.89489	9.02893	7.4498	8.90982	11.2183	11.1549	12.3452	13.6533	11.3687	13.3139	5.91537	7.48828	7.00992	8.56066	6.63558	8.50415	10.1449	12.6539	11.2305	12.4105	11.4647	13.9807	NCBI_GNO_72864	scaffold_183	168459	169800	+	KOG1192	KOG1192	0	meNOG11405	2.4.1.17 , 2.4.1.47	UDP-glucuronosyl and UDP-glucosyl transferase	GO:0008152/P:metabolism,GO:0016758/F:transferase activity. transferring hexosyl groups	td_s3c19g1	ARP1_G547	glucosyl/glucuronosyl transferases	ARP2_G27	glucosyl/glucuronosyl transferases ;; gustatory receptor ;; class b scavenger receptor cd36 domain.	EOG47H45C	EOG4KQ04K	2.01e-11	6.38e-06	3.75e-07	0.682288	1	0.957311
JGI_V11_64795	11.8941	12.1194	11.9264	11.7522	11.8011	12.2859	11.7845	12.0494	11.919	11.842	11.6591	11.8504	12.4438	12.0282	12.3728	12.4778	12.1259	12.4555	12.3258	12.368	12.36	12.4162	12.4475	12.1293	NCBI_GNO_190863	scaffold_186	194430	195159	+	KOG4380	KOG4380	0	meNOG07079	0	Carnitine deficiency associated protein	0	0	0	0	ARP2_G12467	hypothetical protein ;;	EOG49S4PB	EOG40CPBV	0.508003	1	0.489972	0.312892	1	0.957311
JGI_V11_65065	8.42008	8.69718	8.52108	8.8118	8.81045	8.99465	8.43579	8.42236	8.44723	8.30095	8.23814	8.47055	9.20201	8.65597	9.3783	8.74734	9.5814	9.06911	9.30354	8.57787	9.26773	8.4239	9.35029	8.8451	NCBI_GNO_176884	scaffold_198	157965	169305	+	KOG3510	KOG3510	0	meNOG23774	0	FOG: Immunoglobulin C-2 Type/fibronectin type III domains	0	td_s8c5g0	ARP1_G375	defective proboscis extension response	ARP2_G342	defective proboscis extension response ;;	EOG4WWQ1J	EOG4M96MK	0.00254438	0.483876	0.0284507	0.196544	1	0.93435
JGI_V11_65231	7.88445	7.45962	8.10156	8.20359	9.07342	7.5204	7.51691	7.07144	7.89996	7.94601	7.80936	7.86396	8.88123	7.03567	8.92682	8.09141	8.51045	7.68647	8.76552	7.06113	9.00555	7.23371	8.72338	7.30448	0	scaffold_210	99941	105830	+	KOG1217	KOG1217	0	meNOG06205	0	Fibrillins and related proteins containing Ca2+-binding EGF-like domains	GO:0005509/F:calcium ion binding	0	0	0			EOG4H44MZ	EOG4X6J4T	0.117559	1	0.261769	0.576865	1	0.957311
JGI_V11_65309	12.7843	12.8563	12.93	12.5769	12.9558	12.7212	12.9869	12.6596	12.6789	12.065	12.9352	12.3317	11.5045	12.5283	12.2919	12.288	12.2605	12.4158	12.2294	11.9555	11.795	11.5238	12.1266	11.4822	NCBI_GNO_186904	scaffold_212	54665	55059	+	KOG4297	0	0	0	0	C-type lectin	0	0	ARP1_G986	0	ARP2_G1173	hypothetical protein ;; jmjc domain-containing histone demethylation protein ;; kdm4a		EOG4NCS98	0.324201	1	0.409085	0.733304	1	0.957311
JGI_V11_65602	6.62776	10.974	6.8784	6.5765	6.97695	11.0684	6.98343	11.2381	6.99173	6.0027	6.98768	7.09897	6.95638	11.0992	6.25399	10.732	6.76091	10.785	7.41157	11.0565	6.71548	9.65177	5.86476	9.45788	NCBI_GNO_218924	scaffold_231	48338	48748	+	KOG0731	KOG0731	0	meNOG05779	0	AAA+-type ATPase containing the peptidase M41 domain	GO:0000166/F:nucleotide binding,GO:0017111/F:nucleoside-triphosphatase activity,GO:0005524/F:ATP binding	0	0	0	ARP2_G13136	atpase ;;			0.366766	1	0.429373	0.840941	1	0.958883
JGI_V11_65818	5.77686	5.14279	6.29228	6.59839	6.38299	5.81362	6.7759	5.61009	6.92783	6.76714	7.23478	6.95583	4.93845	5.61434	5.84479	5.55053	5.10697	5.3048	5.25676	5.25563	5.56547	5.27077	5.15124	5.576	NCBI_GNO_68954	scaffold_257	20526	21557	-	0	KOG1075	0	0	0	0	0	td_s7c3g2	ARP1_G106	0	ARP2_G110				0.0691544	1	0.197937	0.0404111	1	0.722058
JGI_V11_65974	7.22929	7.8519	6.25981	7.28587	7.4077	8.07308	6.04277	7.47937	6.903	7.38236	7.12244	6.52934	5.55862	7.43915	5.54508	7.25545	5.5218	7.24316	5.96818	7.96787	5.27264	7.65886	5.94763	7.39959	NCBI_GNO_244964	scaffold_275	78907	79227	+	0	0	0	0	0	0	0	0	0	0			EOG4QRFN9	EOG4STZ30	0.618077	1	0.531073	0.0420675	1	0.729881
JGI_V11_66185	12.8411	12.8664	12.8938	12.4908	12.0704	12.5214	13.1148	12.822	12.7883	12.5373	12.2142	13.1638	11.128	12.716	11.2978	12.5762	11.4511	12.9191	11.5632	12.7065	11.108	12.2655	10.9227	12.1668	NCBI_GNO_30994	scaffold_305	45108	46529	-	KOG2020	KOG2020	0	meNOG05213	0	Nuclear transport receptor CRM1/MSN5 (importin beta superfamily)	0	0	ARP1_G1301	chromosome region maintenance protein 1/exportin	ARP2_G1209	chromosome region maintenance protein ;;	EOG4TQJQV	EOG4FN99B	0.792848	1	0.585658	0.139718	1	0.894288
JGI_V11_66315	7.89897	5.83705	8.1118	7.74645	8.87462	5.62551	6.75431	5.31515	8.33376	8.48259	8.3876	8.27287	5.2734	5.79864	5.60191	5.25468	5.25515	6.21527	5.22594	5.69024	4.8434	5.13593	5.01071	5.85043	NCBI_GNO_53014	scaffold_332	27798	28952	-	KOG2619	KOG2619	EC:2.4.1.152	meNOG07068	2.4.1.152	Galactoside 3-fucosyltransferase. ,Fucosyltransferase	GO:0006486/P:protein amino acid glycosylation,GO:0008417/F:fucosyltransferase activity,GO:0016020/C:membrane	td_s2c4g1	ARP1_G42	alphafucosyltransferase	ARP2_G37	alpha1,3fucosyltransferase ;; alpha1,3-fucosyltransferase b homologue ;; glycoprotein a	EOG42BVR0	EOG4Z0H0P	0.964915	1	0.630267	0.478149	1	0.957311
JGI_V11_66324	11.248	10.8774	11.0492	11.9193	11.5597	10.8718	11.2469	11.5114	11.5849	11.2759	11.8881	11.3129	8.0277	10.6087	8.93573	11.0564	8.6868	10.8029	8.9429	10.461	9.54407	12.0121	9.96188	11.7458	0	scaffold_333	281	869	+	KOG1584	KOG1584	0	meNOG14227	2.8.2.4	Sulfotransferase	GO:0008146/F:sulfotransferase activity	0	0	0					0.0162739	1	0.0865345	0.157228	1	0.912535
JGI_V11_66464	9.48224	6.22121	9.39986	9.45202	8.46864	6.3152	9.093	6.04872	8.90972	9.18448	8.58871	9.02725	9.70391	6.04575	9.38006	5.69678	8.90222	6.35053	8.5053	6.22108	8.9444	6.42916	8.43995	6.37101	NCBI_GNO_81034	scaffold_368	34411	35074	+	KOG2206	KOG2206	0	meNOG06266	0	Exosome 3'-5' exoribonuclease complex. subunit PM/SCL-100 (Rrp6)	GO:0003676/F:nucleic acid binding,GO:0005622/C:intracellular,GO:0008408/F:3'-5' exonuclease activity	td_s8c4g0	ARP1_G10093	Rrp6 CG7292-PB	ARP2_G9603	rrp6 ;; hypothetical protein ;; cdc42 binding protein kinase alpha		EOG41ZM4D	0.941409	1	0.624203	0.568922	1	0.957311
JGI_V11_66509	9.24947	8.69318	9.06601	8.52155	8.95658	8.49855	8.48486	7.56564	8.71594	8.72675	8.59259	8.80524	10.5715	8.00374	10.1979	8.29988	10.0708	8.22377	9.75051	8.01372	9.74295	7.85775	9.23256	8.0918	NCBI_GNO_177034	scaffold_377	29345	29620	+	KOG3533	KOG3533	0	meNOG04434	0	Inositol 1.4.5-trisphosphate receptor	0	0	0	0	ARP2_G10462	hypothetical protein ;;			0.00537153	0.749015	0.0440402	0.703185	1	0.957311
JGI_V11_66590	5.52772	6.41971	5.8499	6.71803	6.27289	5.58517	5.97751	7.13337	6.72588	7.21299	6.2302	6.00863	8.18695	6.2725	9.12788	5.3166	8.80314	5.38253	9.06533	5.94147	9.52978	6.24055	8.49382	6.10749	NCBI_GNO_127054	scaffold_413	61054	62649	-	KOG0504	KOG0504	0	meNOG06429	0	FOG: Ankyrin repeat	0	td_s3c1g0	0	0	ARP2_G686	ankyrin repeat protein ;;		EOG44QZTQ	0.0327545	1	0.128946	0.783889	1	0.958454
JGI_V11_67054	8.29076	9.37896	8.61961	8.40163	8.17361	8.94187	8.27629	8.60398	7.8724	8.77127	8.38247	8.43627	6.20119	8.92135	6.00555	8.82397	5.46715	8.69569	5.79407	9.49793	5.50967	9.08687	5.74087	8.81738	NCBI_GNO_41124	scaffold_605	234	646	-	KOG4441	KOG4441	0	meNOG04743	0	Proteins containing BTB/POZ and Kelch domains. involved in regulatory/signal transduction processes	0	td_s5c2g0	0	0					0.448991	1	0.465831	0.235312	1	0.954312
JGI_V11_67139	6.33175	6.72768	6.22792	7.90664	6.58138	7.80728	6.95176	7.23242	6.39128	7.40958	7.22602	8.23273	5.51062	7.19023	5.98847	8.11408	5.425	7.78943	6.8558	7.68875	5.80936	8.56905	6.09941	8.58486	NCBI_GNO_187134	scaffold_658	33864	34226	-	KOG1987	KOG1987	0	meNOG04832	0	Speckle-type POZ protein SPOP and related proteins with TRAF. MATH and BTB/POZ domains	GO:0005515/F:protein binding	0	0	0	ARP2_G420	hypothetical protein ;; transposase ;; centromere protein b			0.0240345	1	0.108206	0.444774	1	0.957311
JGI_V11_67392	8.7285	8.57094	9.0551	8.53351	9.47259	8.99008	7.86628	7.86808	8.34757	8.39359	8.68835	8.31224	7.3449	8.37948	6.38852	8.79698	6.86193	8.91045	5.49824	7.45823	6.01591	7.76417	5.69221	7.06826	NCBI_GNO_197164	scaffold_789	39516	40413	-	KOG4736	KOG4736	0	meNOG20828	0	Uncharacterized conserved protein	0	0	ARP1_G6268	GA21555-PA	ARP2_G6704	hypothetical protein ;;	EOG479CQN	EOG41RVR3	2.21e-06	0.00694136	0.000408135	0.0562028	1	0.765923
JGI_V11_67424	11.1322	11.001	11.2539	11.2616	11.2902	11.1903	10.8658	10.4816	11.1322	11.2112	11.2797	10.9647	11.6544	10.8488	11.6712	11.3301	11.6156	10.8143	11.6577	11.1204	11.8772	11.1162	11.8388	10.9824	NCBI_GNO_37174	scaffold_812	12611	13198	+	KOG4257	KOG4257	0	meNOG05396	0	Focal adhesion tyrosine kinase FAK. contains FERM domain	0	0	ARP1_G267	0	ARP2_G199	hypothetical protein ;;			0.568669	1	0.514072	0.0598354	1	0.774024
JGI_V11_67531	11.2881	11.2053	11.1418	11.1277	11.0363	11.2555	10.9185	10.8535	10.7582	10.8131	10.577	10.8989	10.7813	11.476	9.72149	11.4817	10.0003	11.6419	9.79706	11.0875	9.12811	10.6365	9.27316	10.5101	NCBI_GNO_135184	scaffold_882	15130	16380	+	KOG2270	KOG2270	0	meNOG04681	0	Serine/threonine protein kinase involved in cell cycle control	GO:0005554/F:molecular function unknown,GO:0004713/F:protein-tyrosine kinase activity,GO:0005524/F:ATP binding,GO:0006468/P:protein amino acid phosphorylation	td_s2c1g2	ARP1_G2202	serine/threonine-protein kinase rio1	ARP2_G3244	serine/threonine-protein kinase rio1 rio kinase ;;	EOG43XSJS	EOG4J162Q	2.84e-05	0.0330012	0.00194039	0.0658297	1	0.782678
JGI_V11_67995	11.6531	11.4798	11.6171	11.7751	11.777	11.7236	11.3211	10.8324	11.5848	11.6232	11.7287	11.6984	12.2508	11.3212	12.4414	11.6557	12.4187	11.3636	12.4791	11.4419	12.2814	11.1737	12.4983	11.5913	NCBI_GNO_131233	scaffold_1271	30	685	+	KOG4257	KOG4257	0	meNOG05396	0	Focal adhesion tyrosine kinase FAK. contains FERM domain	0	0	ARP1_G267	0	ARP2_G199	hypothetical protein ;;	EOG4GB5N1	EOG4KSVBB	0.262145	1	0.374942	0.251491	1	0.957255
JGI_V11_68048	13.0878	13.1238	13.1124	13.3131	13.3822	12.9291	12.8963	12.9678	13.0235	13.134	12.7801	12.9708	14.5409	12.5622	14.0915	12.4654	14.307	12.5208	14.0674	12.4317	14.4344	12.4457	14.4194	12.8414	0	scaffold_1321	1	821	+	KOG0371	KOG0371	EC:3.1.3.16	meNOG04462	0	Serine/threonine specific protein phosphatase. ,Serine/threonine protein phosphatase 2A. catalytic subunit	GO:0016787/F:hydrolase activity	0	0	0			EOG4FXPQ4	EOG4G4NKC	0.229011	1	0.354106	0.123627	1	0.87494
JGI_V11_68539	10.4869	10.5878	10.405	10.0066	9.7718	10.142	10.4726	10.2625	10.0982	9.84941	9.54512	10.546	9.44104	10.5578	9.24641	10.4152	9.48356	10.587	9.84878	10.5399	9.20632	10.5386	9.15266	10.3217	0	scaffold_1856	4008	4640	+	KOG1215	KOG1215	0	meNOG23113	0	Low-density lipoprotein receptors containing Ca2+-binding EGF-like domains	GO:0016020/C:membrane	0	0	0					0.611348	1	0.528092	0.732399	1	0.957311
JGI_V11_68588	13.763	12.5036	13.8643	14.4303	14.0999	9.72533	14.4371	12.0595	13.5466	13.0585	13.5438	12.2243	7.2936	11.9975	7.62347	10.9701	6.34239	11.5031	6.92308	10.2713	6.82933	9.39299	7.02147	12.4812	0	scaffold_1931	7044	7902	-	KOG1543	KOG1543	EC:3.4.22.16	meNOG17323	0	Cathepsin H. ,Cysteine proteinase Cathepsin L	GO:0004197/F:cysteine-type endopeptidase activity,GO:0006508/P:proteolysis and peptidolysis,GO:0008234/F:cysteine-type peptidase activity	0	0	0					0.650976	1	0.542693	0.523186	1	0.957311
JGI_V11_68680	11.7778	11.7135	12.0224	11.6993	11.978	12.0723	11.1111	11.5839	11.3508	11.7315	11.6946	11.4658	12.5998	11.8839	11.8431	12.0097	12.0569	12.0854	11.4678	11.4279	11.6361	11.3331	11.7264	11.1293	0	scaffold_2075	7224	7670	-	KOG1882	KOG1882	0	meNOG07783	0	Transcriptional regulator SNIP1. contains FHA domain	0	0	0	0					1.66e-05	0.0239364	0.0014074	0.187932	1	0.932019
JGI_V11_69060	11.8688	10.7692	12.0974	12.5394	12.5285	11.0104	11.5154	10.4674	11.3885	12.0844	11.9916	12.1848	8.79667	10.3751	9.3714	11.0488	9.21791	10.7197	8.32509	9.44252	8.8515	10.4671	8.32507	10.5617	NCBI_GNO_393324	scaffold_2502	5871	6496	+	0	euNOG04379	0	meNOG23471	0	0	0	0	0	0			EOG444J3K	EOG4RNH36	0.106445	1	0.248088	0.405462	1	0.957311
JGI_V11_70373	10.1626	10.5843	9.89524	9.53678	9.44842	10.1927	9.40233	9.8328	9.49734	9.7131	9.35239	9.4772	10.0526	10.3876	9.79198	10.282	9.93659	10.2604	9.20529	9.83185	9.07834	9.89917	8.63774	9.42269	0	scaffold_5359	2849	3201	+	KOG0947	KOG0947	0	meNOG04278	3.6.1.3	Cytoplasmic exosomal RNA helicase SKI2. DEAD-box superfamily	GO:0003676/F:nucleic acid binding,GO:0004386/F:helicase activity,GO:0005524/F:ATP binding	0	0	0				EOG45HXPW	4.34e-05	0.0424931	0.00249849	0.136301	1	0.890008
JGI_V11_70929	12.4896	11.2299	12.6609	12.9803	12.955	11.2999	12.3115	10.9724	12.1181	12.6502	12.5381	12.7079	9.18142	10.8053	9.71713	11.1698	9.24323	11.1391	8.69273	9.95552	9.44174	11.15	8.79395	11.1011	0	scaffold_6451	9	634	+	0	euNOG04379	0	meNOG23471	0	0	0	0	0	0			EOG444J3K	EOG4RNH36	0.397367	1	0.443428	0.529381	1	0.957311
JGI_V11_71222	10.6204	10.2927	10.4073	10.5985	10.5488	10.3849	10.0078	10.2236	10.1442	10.3794	9.78752	9.70298	10.9446	10.5987	10.7048	10.9697	10.4675	10.5017	9.86313	10.2275	10.2913	10.4424	10.0339	9.8359	0	scaffold_7219	3	518	-	KOG1521	KOG1521	0	meNOG06595	2.7.7.6	RNA polymerase I and III. subunit RPA40/RPC40	GO:0003677/F:DNA binding,GO:0003899/F:DNA-directed RNA polymerase activity,GO:0005634/C:nucleus,GO:0006350/P:transcription	0	0	0			EOG4X95ZS	EOG473VM6	3.88e-05	0.0400929	0.00235736	0.442643	1	0.957311
JGI_V11_72602	13.5017	13.1984	13.5807	13.6967	13.6142	12.8535	13.6495	13.2959	13.5017	13.5374	13.5712	13.6999	12.2951	12.7558	13.2274	12.5861	12.4542	12.6079	12.6832	12.2567	12.6138	13.3591	12.7254	12.9582	NCBI_GNO_245593	scaffold_11998	129	1091	+	0	0	0	meNOG28707	0	0	0	0	ARP1_G347	deoxyribonuclease I	ARP2_G338	deoxyribonuclease i ;; deoxyribonuclease i precursor ;;	EOG4KWH7M	EOG4ZPKP9	0.335585	1	0.414385	0.926216	1	0.961836
JGI_V11_72860	11.8948	10.3569	11.8597	11.9367	11.8651	10.3178	12.3343	10.5394	12.0305	11.4704	11.9845	12.1116	11.3542	10.1694	11.4149	10.9017	11.6654	10.5125	11.8001	10.6413	11.4788	9.83711	11.6672	9.42373	0	scaffold_12795	312	1069	-	KOG1928	KOG1928	0	meNOG13431	2.4.1.228	Alpha-1.4-N-acetylglucosaminyltransferase	0	0	0	0			EOG47D7XN		0.671689	1	0.549962	0.186494	1	0.932019
JGI_V11_73263	11.4292	11.1292	11.6173	11.2046	11.1892	11.0745	11.1735	10.5313	11.5148	11.9003	11.3344	11.6727	12.606	10.9015	11.9684	10.8584	12.2294	11.2571	11.6716	10.9406	11.8598	10.9495	11.3588	10.3682	0	scaffold_14342	45	778	+	KOG0666	KOG0666	0	meNOG04466	0	Cyclin C-dependent kinase CDK8	GO:0004672/F:protein kinase activity,GO:0005524/F:ATP binding,GO:0006468/P:protein amino acid phosphorylation,GO:0004674/F:protein serine/threonine kinase activity	0	0	0			EOG4ZS7JJ	EOG40P91B	0.203726	1	0.337564	0.0734544	1	0.795214
JGI_V11_91808	12.9614	13.0308	13.1364	12.9852	13.1305	13.0706	12.8753	12.9463	12.9252	13.0867	12.9938	12.9459	12.6299	12.9038	12.2302	12.7011	12.2966	13.1142	12.0243	12.5515	12.3453	12.6968	12.0144	12.7338	NCBI_GNO_1848013	scaffold_1	2921360	2923308	-	0	euNOG11077	0	meNOG20778	0	0	0	0	ARP1_G7287	iodotyrosine dehalogenase 1	ARP2_G5384	hypothetical protein ;;	EOG4JQ2FF	EOG42RK4C	0.00560215	0.768339	0.0451764	0.155182	1	0.912122
JGI_V11_93031	8.12206	8.00414	7.80163	8.71623	9.79449	8.98327	8.28492	8.94309	7.98271	9.41565	9.20569	10.334	5.63365	7.67077	6.0969	9.00055	6.39185	8.68847	9.54479	10.3512	6.53943	10.93	7.31994	12.3717	NCBI_GNO_602423	scaffold_52	723375	724267	+	KOG3591	0	0	0	0	Alpha crystallins	0	0	ARP1_G24739	Small heat shock protein ArHsp21	ARP2_G17096	heat shock protein hsp16-1 ;;	EOG4KKWMD	EOG4F230V	0.0016114	0.370015	0.0217559	0.0242073	1	0.636624
JGI_V11_93684	10.9089	11.4543	11.0738	11.3221	11.6277	11.9863	10.8152	11.5438	11.0451	11.2041	11.5993	11.1941	11.0295	11.7745	10.553	11.9755	10.7582	11.8622	10.136	11.3731	10.6688	11.6644	10.8503	11.8139	NCBI_GNO_340843	scaffold_176	5156	5997	+	KOG1719	KOG1719	EC:5.99.1.3	meNOG18284	0	DNA topoisomerase (ATP-hydrolysing). ,Dual specificity phosphatase	GO:0006470/P:protein amino acid dephosphorylation,GO:0008138/F:protein tyrosine/serine/threonine phosphatase activity,GO:0004721/F:phosphoprotein phosphatase activity	0	ARP1_G2193	Protein-tyrosine phosphatase mitochondrial 1-like protein	ARP2_G1374	protein-tyrosine phosphatase mitochondrial protein ;;	EOG4FJ6RZ	EOG47SZ95	0.102711	1	0.243524	0.739647	1	0.957311
JGI_V11_93930	11.1521	10.7251	10.9903	11.1397	10.8935	10.7696	10.9947	10.7336	11.1503	11.0352	11.02	11.1256	11.7004	10.7031	11.6053	10.8902	11.32	10.8062	11.6697	11.0144	11.7235	10.657	11.2597	10.3687	NCBI_GNO_366014	scaffold_1	306067	308045	+	KOG0019	KOG0019,KOG3533	0	meNOG04217,meNOG04434	0	Molecular chaperone (HSP90 family)	GO:0006457/P:protein folding,GO:0051082/F:unfolded protein binding	td_s1c7g3	ARP1_G247	Tribolium castaneum heat shock protein 90	ARP2_G229	tribolium castaneum heat shock protein ;;			0.952953	1	0.627405	0.459792	1	0.957311
JGI_V11_93969	6.42533	7.58376	6.0148	6.10631	6.56628	8.2919	6.45255	7.68336	6.4276	7.21327	7.0056	6.47446	8.77023	7.83484	8.23456	7.44098	9.14111	7.62422	8.99061	8.0264	9.87135	7.95622	8.93922	7.86915	NCBI_GNO_402014	scaffold_1	487381	487782	-	0	0	0	0	0	0	0	td_s1c37g0	0	0	ARP2_G6810	voltage and ligand gated potassium channel ;; potassiumvoltage-gated channel subfamily h member 4 voltage-gated potassium channel ;;			0.274833	1	0.382288	0.371773	1	0.957311
JGI_V11_93970	5.78452	8.91419	5.51635	5.29818	5.84364	8.81098	5.55121	8.17983	5.88791	6.0372	5.45476	5.80912	6.56931	8.57253	5.56263	8.97632	5.50473	8.99977	5.54521	8.80466	5.94867	8.70568	5.63056	7.84964	NCBI_GNO_402014	scaffold_1	491282	494611	-	0	0	0	0	0	0	0	td_s1c37g0	0	0	ARP2_G6810	voltage and ligand gated potassium channel ;; potassiumvoltage-gated channel subfamily h member 4 voltage-gated potassium channel ;;			0.270349	1	0.379783	0.726344	1	0.957311
JGI_V11_94065	11.6913	12.0188	11.6576	11.5327	11.6557	11.7799	11.4581	11.7872	11.4107	11.5687	11.5313	11.5702	13.0139	12.0104	12.8623	12.136	12.6004	11.9626	12.483	11.9226	12.7074	11.829	12.5637	11.465	NCBI_GNO_688013	scaffold_1	1249836	1251349	+	0	euNOG04475	0	meNOG07660	0	0	0	0	0	0	ARP2_G5494	hypothetical protein ;;	EOG4N5TFF	EOG4HDZN2	0.00228632	0.455068	0.0267569	0.423851	1	0.957311
JGI_V11_94544	5.3804	5.13567	5.44829	5.11517	4.66653	4.45596	4.90893	4.498	5.2187	5.14258	5.23068	4.5073	7.89519	4.80875	8.16236	5.24282	7.60521	5.07847	7.83961	4.9573	7.493	5.0156	7.48483	4.88715	NCBI_GNO_260024	scaffold_2	478	1368	+	0	0	0	0	0	0	0	0	ARP1_G10025	0	ARP2_G10428	hypothetical protein ;;			0.201203	1	0.335429	0.762162	1	0.957617
JGI_V11_94669	12.0698	12.4598	12.1314	12.3081	12.0726	12.4408	11.5242	11.8828	11.9848	12.0326	11.6804	11.991	11.7435	12.4396	11.9844	12.7011	11.6693	12.5111	12.0463	12.1841	11.414	11.9342	11.3918	12.3442	NCBI_GNO_414024	scaffold_2	568950	570278	-	KOG1216	0	0	0	0	von Willebrand factor and related coagulation proteins	0	0	0	0	ARP2_G1031	proprotein convertase subtilisin/kexin type ;;			0.000276347	0.132319	0.00778004	0.485312	1	0.957311
JGI_V11_94697	8.06926	12.6134	8.09337	7.75279	7.82039	12.8078	7.63872	14.1486	10.177	6.97385	8.16956	8.26868	8.60212	12.6271	7.56904	12.8218	6.99525	12.6196	8.70615	14.302	8.49489	14.5153	8.26792	14.0062	NCBI_GNO_462024	scaffold_2	697167	698965	-	0	0	0	0	0	0	0	0	ARP1_G16017	0	ARP2_G16645	hypothetical protein ;;			0.542366	1	0.504024	0.312037	1	0.957311
JGI_V11_94765	14.9661	14.9748	15.1023	15.0141	14.9031	15.1302	14.2572	14.8981	14.5175	14.9912	14.5851	14.6489	15.5157	15.4567	15.4862	15.2332	15.4204	15.318	14.8934	15.1092	15.1871	15.0143	14.9822	14.7771	NCBI_GNO_708023	scaffold_2	1075336	1078457	+	KOG3070	KOG4400	0	meNOG15039	0	Predicted RNA-binding protein containing PIN domain and invovled in translation or RNA processing	GO:0003676/F:nucleic acid binding	td_s2c92g1	ARP1_G4161	zinc finger protein	ARP2_G3434	zinc finger protein ;;	EOG40RXZ0	EOG4JHJBB	0.048145	1	0.161897	0.820039	1	0.958454
JGI_V11_94818	8.62542	6.95666	7.61593	8.50503	9.21755	9.14425	6.22372	6.68845	6.22321	7.83328	7.46057	6.82935	9.94004	8.62108	8.88348	7.16795	8.80729	8.74557	6.66621	6.59796	6.05563	6.36461	5.75042	6.47207	NCBI_GNO_624024	scaffold_2	1423559	1424363	+	0	0	0	0	0	0	0	td_s2c135g0	ARP1_G3381	0	ARP2_G4926	hypothetical protein ;;			6.96e-06	0.0139742	0.000821646	0.15766	1	0.912535
JGI_V11_94943	8.3044	8.24739	8.76502	8.67239	9.1445	9.11162	8.49451	8.27095	8.73738	9.21003	9.15294	9.11052	10.0929	8.12027	10.4828	8.5325	10.5289	8.24979	10.4629	9.20263	10.9677	8.83504	10.4735	9.73734	NCBI_GNO_774024	scaffold_2	2193340	2197366	+	KOG1331	KOG1331	EC:3.2.1.3	meNOG10929	0	Glucan 1.4-alpha-glucosidase. Starch and sucrose metabolism,Predicted methyltransferase	0	0	0	0	ARP2_G2987	phospholipid-transporting atpase 1 aminophospholipid flippase ;;	EOG48GTJ7	EOG4W6TNS	0.0304108	1	0.123661	0.133981	1	0.888574
JGI_V11_95131	7.07658	5.39893	6.58115	7.47332	5.53095	4.82717	6.10114	5.58041	6.48131	8.30841	7.58917	8.20236	11.9144	5.54005	9.66423	5.25858	8.77778	5.27321	10.6342	6.17686	10.1513	5.43258	11.5586	5.2407	NCBI_GNO_1020024	scaffold_2	3324529	3327148	-	KOG4400	0	0	0	0	E3 ubiquitin ligase interacting with arginine methyltransferase	GO:0003676/F:nucleic acid binding	td_s2c274g0	ARP1_G302	0	ARP2_G328				0.122962	1	0.267917	0.610336	1	0.957311
JGI_V11_95152	5.67893	6.49679	6.45814	6.4141	6.2205	6.68792	6.57005	7.24178	7.26933	7.76431	7.60679	7.45505	5.46472	6.70688	5.65672	7.45574	5.70399	7.07929	5.89945	6.99289	5.8091	8.211	5.7067	7.8532	NCBI_GNO_1042024	scaffold_2	3377996	3379422	+	0	euNOG11839	EC:3.1.1.3	meNOG25127	0	Triacylglycerol lipase. Glycerolipid metabolism	GO:0003824/F:catalytic activity,GO:0006629/P:lipid metabolism	td_s2c282g3	ARP1_G330	pancreatic triacylglycerol lipase	ARP2_G343	pancreatic triacylglycerol lipase ;; ves g 1 allergen precursor ;; pancreatic lipase related protein 1	EOG451C6D	EOG408T39	0.000152646	0.0918392	0.00539991	0.0579848	1	0.767562
JGI_V11_95647	13.4848	12.0672	13.4771	13.034	12.8561	11.7978	13.2482	11.7333	13.4894	13.1153	13.4937	13.2134	11.8693	11.6358	11.6567	11.2047	11.7944	11.8261	11.4348	11.5298	11.337	11.1204	10.9482	11.1304	NCBI_GNO_816034	scaffold_3	2405633	2406314	+	0	0	0	0	0	0	0	td_s3c171g1	0	0	ARP2_G13484	hypothetical protein ;;			0.658361	1	0.545287	0.059948	1	0.774024
JGI_V11_95662	5.18183	4.7167	5.22817	4.7992	5.08353	4.86784	5.59664	4.96299	5.32048	4.89942	5.33774	4.95084	5.0914	4.90472	5.42938	4.56883	5.08896	5.00548	5.10653	4.79004	4.96501	4.77551	4.89382	4.6108	NCBI_GNO_840034	scaffold_3	2508168	2509417	+	0	0	0	0	0	0	0	0	ARP1_G42	alphafucosyltransferase	ARP2_G37	alpha1,3fucosyltransferase ;; alpha1,3-fucosyltransferase b homologue ;; glycoprotein a			0.711604	1	0.562376	0.00403443	1	0.39635
JGI_V11_95911	12.0502	12.0254	12.3041	12.1234	12.0783	11.8177	12.2367	12.1005	12.2521	12.0597	12.0203	11.8814	12.5596	11.8659	12.0126	11.7547	12.5521	11.9664	12.2095	11.7598	12.4924	12.0916	12.3592	11.7736	NCBI_GNO_236044	scaffold_4	226789	227883	+	KOG0095	KOG0095	0	meNOG16408	0	GTPase Rab30. small G protein superfamily	GO:0005525/F:GTP binding,GO:0007264/P:small GTPase mediated signal transduction,GO:0006886/P:intracellular protein transport,GO:0015031/P:protein transport	0	ARP1_G650	dynamin	ARP2_G1313	shi ;;	EOG49GHZN	EOG40KDV1	0.876234	1	0.60839	0.827245	1	0.958603
JGI_V11_95985	11.6929	10.6886	11.3783	11.6404	12.0796	10.6525	12.9251	12.2425	12.5408	12.7988	12.3218	12.8215	9.45693	10.8683	10.6256	10.4368	10.6312	10.6989	11.487	12.353	12.0242	12.5002	12.495	13.0922	NCBI_GNO_352044	scaffold_4	567291	568494	+	KOG3627	KOG3627	EC:3.4.21.4	meNOG26116	0	Trypsin. ,Trypsin	GO:0004295/F:trypsin activity,GO:0006508/P:proteolysis and peptidolysis,GO:0004263/F:chymotrypsin activity	0	ARP1_G16255	CG6467-PA	ARP2_G16886	hypothetical protein ;;			8.43e-08	0.00110804	6.51e-05	0.105083	1	0.848649
JGI_V11_96073	12.5106	12.4969	12.5048	12.35	12.1395	12.6825	11.798	12.2173	11.9708	12.1079	11.7745	11.8836	13.2149	12.6618	12.9267	12.4774	12.8111	12.8949	12.3601	12.3053	12.3505	12.0997	12.1916	11.7039	NCBI_GNO_510044	scaffold_4	1130406	1132010	-	KOG0270	KOG0270	0	meNOG07047	0	WD40 repeat-containing protein	0	0	ARP1_G2495	wd-repeat protein	ARP2_G2370	wd-repeat protein ;;	EOG4K98TT	EOG4SFG0K	4.74e-07	0.00289167	0.000170023	0.26395	1	0.957255
JGI_V11_96226	6.93362	6.65045	7.19366	7.69273	7.98535	7.21453	7.06261	6.49968	7.26007	7.89074	7.73466	7.83549	8.12456	6.65043	8.06447	6.47474	8.45338	6.32919	8.09948	6.78473	8.09038	6.77913	8.80359	7.22281	NCBI_GNO_758044	scaffold_4	1929382	1933386	+	KOG0445	KOG0445	0	meNOG06071	0	Actin regulatory protein supervillin (gelsolin/villin family)	GO:0003779/F:actin binding,GO:0007010/P:cytoskeleton organization and biogenesis	td_s4c368g0	ARP1_G1540	CG33232 CG33232-PC	ARP2_G1980	supervillin ;;	EOG4CVDP3	EOG4M3G2W	0.291714	1	0.391534	0.618754	1	0.957311
JGI_V11_96544	9.69159	10.5884	9.39167	9.39541	9.46449	10.1967	9.19293	10.3179	8.29338	8.98959	9.38138	8.82195	7.01434	10.6323	6.83336	10.4585	6.15128	10.195	7.10809	10.5827	6.4751	11.3506	5.65839	11.1145	NCBI_GNO_212054	scaffold_5	212375	212996	-	0	0	0	0	0	0	0	0	ARP1_G24076	0	ARP2_G25192	hypothetical protein ;;			0.315293	1	0.403994	0.089612	1	0.831761
JGI_V11_96603	12.5415	11.9565	12.4001	12.1429	12.3252	11.7043	11.6639	11.5145	11.8623	12.1383	12.0405	12.0016	11.9974	11.8848	11.3788	11.7026	11.4801	11.7889	11.1385	11.0248	11.2111	11.3147	10.7583	11.2452	NCBI_GNO_306054	scaffold_5	855985	856513	+	0	euNOG08632	0	meNOG21118	0	0	0	0	ARP1_G16371	selenoprotein M	ARP2_G17003	selenoprotein m ;;	EOG4DBRXJ	EOG4J6XMV	0.0738139	1	0.204637	0.38965	1	0.957311
JGI_V11_96608	13.3523	13.2054	13.3721	13.7421	12.9754	13.3581	13.2169	13.4405	13.2054	12.9699	12.811	13.5666	13.6179	13.2614	13.6903	13.4471	13.6553	13.3623	14.13	13.9486	14.1931	14.1204	13.9836	13.8762	NCBI_GNO_320054	scaffold_5	870470	872006	-	KOG1216	0	0	0	0	von Willebrand factor and related coagulation proteins	0	td_s5c53g2	ARP1_G28	0	ARP2_G24	hypothetical protein ;;	EOG4KH1B6		0.018568	1	0.0935789	0.000443751	1	0.182105
JGI_V11_96619	6.61105	6.25795	6.13451	6.44265	6.42476	6.10474	7.01052	7.1785	7.82441	8.08805	8.2024	7.65258	6.53512	6.23222	6.94822	6.56107	7.26111	6.58869	7.31063	7.91489	8.00715	8.36804	7.63395	7.65699	NCBI_GNO_342054	scaffold_5	930737	931090	+	0	0	0	0	0	0	0	0	ARP1_G5933	0	ARP2_G6719	hypothetical protein ;;			3.15e-07	0.00217233	0.000127728	0.525219	1	0.957311
JGI_V11_96692	10.226	9.67026	10.6509	10.4531	10.8879	9.76005	10.0831	9.74771	10.1665	10.5024	10.588	10.0739	10.1682	9.37187	11.1533	9.99322	11.0292	9.79778	10.4615	9.44362	10.4803	9.51916	10.6094	9.24053	NCBI_GNO_464054	scaffold_5	1222070	1224677	-	KOG3747	KOG3747	0	meNOG09737	0	Concentrative Na+-nucleoside cotransporter CNT1/CNT2	GO:0005415/F:nucleoside:sodium symporter activity,GO:0006810/P:transport,GO:0016020/C:membrane	0	0	0			EOG4PRR6F	EOG44BGWP	0.18752	1	0.325683	0.447653	1	0.957311
JGI_V11_96782	8.69276	8.99221	8.78652	8.69983	9.72099	9.69536	8.78685	8.56079	9.15938	9.20309	9.29982	9.08772	7.41245	8.68318	7.23234	9.06823	7.28349	9.10643	7.07302	8.5916	8.09287	9.28284	7.63673	8.99457	NCBI_GNO_602054	scaffold_5	1865361	1866803	+	0	0	0	0	0	0	0	0	ARP1_G11085	0	ARP2_G11571				0.831779	1	0.59681	0.46316	1	0.957311
JGI_V11_97008	7.76301	8.32799	8.2456	8.32423	8.59716	8.4088	7.33749	7.25948	7.96454	8.22969	7.91483	8.03688	8.20264	7.86737	8.15601	8.07089	8.102	8.10717	7.22687	7.23104	7.69932	7.46266	7.40188	7.1795	NCBI_GNO_320064	scaffold_6	396832	398839	+	KOG3528	KOG3528	0	meNOG04229	0	FOG: PDZ domain	GO:0005515/F:protein binding	0	0	0	ARP2_G1811	hypothetical protein ;;	EOG4RJDHN	EOG43V4QQ	3.64e-05	0.0387254	0.00227695	0.312751	1	0.957311
JGI_V11_97096	11.2867	11.5567	11.0091	11.1905	10.6205	11.4995	11.2448	11.1957	10.2912	11.3158	10.6039	11.3037	9.31726	11.3314	10.7346	11.5528	10.0041	11.2207	9.66971	11.5018	9.63046	10.8929	9.59537	11.5654	NCBI_GNO_452064	scaffold_6	734079	736715	+	KOG2504	KOG2504	0	meNOG23782	0	Monocarboxylate transporter	GO:0005215/F:transporter activity,GO:0006810/P:transport,GO:0016021/C:integral to membrane	0	ARP1_G7806	monocarboxylate transporter					0.161227	1	0.304749	0.955512	1	0.963605
JGI_V11_97109	5.70798	6.30133	5.88234	5.90118	5.63137	5.99566	6.19831	6.3766	5.96154	6.1733	5.56707	5.67612	7.30279	6.3677	7.57672	6.29924	6.92564	6.51237	7.10617	6.79719	7.61453	7.17484	6.99779	6.20805	NCBI_GNO_480064	scaffold_6	782896	785514	-	KOG3544	KOG3544	0	meNOG05963	0	Collagens (type IV and type XIII). and related proteins	GO:0005737/C:cytoplasm,GO:0006817/P:phosphate transport	0	0	0					0.339325	1	0.416202	0.799008	1	0.958454
JGI_V11_97204	12.0653	11.921	11.6324	11.6642	11.7066	12.1112	10.9291	11.2923	11.0769	11.7283	11.2125	11.2944	12.5631	12.4212	12.2498	12.2195	12.0003	12.0393	11.908	11.3617	11.4452	10.717	11.2612	11.1496	NCBI_GNO_642064	scaffold_6	1173085	1176087	+	KOG2048	KOG2048	0	meNOG07043	0	WD40 repeat protein	0	0	ARP1_G2863	U3 small nucleolar RNA-associated protein 4	ARP2_G2914	hypothetical protein ;;	EOG47SQVX	EOG4WQ5VX	1.06e-06	0.00448351	0.000263619	0.121016	1	0.872746
JGI_V11_97225	5.75771	9.01969	5.35489	6.04978	4.83508	9.20979	6.00365	9.50931	5.74452	5.55667	4.71127	5.33085	10.4615	9.44457	10.2555	10.1586	10.3059	9.88958	10.8784	9.38907	10.2968	8.90184	10.7023	8.04032	NCBI_GNO_678064	scaffold_6	1262847	1264492	+	0	0	0	0	0	0	0	td_s6c226g0	ARP1_G3378	0	ARP2_G4924	tudor domain-containing protein ;;		EOG4G4NGW	0.319195	1	0.405954	0.849927	1	0.959018
JGI_V11_97441	5.45806	10.3722	5.54048	6.90235	5.51333	10.6677	4.90758	9.95386	5.91709	5.27114	5.67914	5.30808	11.531	10.1137	11.2571	10.8872	11.389	10.8421	11.1884	9.90456	11.024	9.32759	11.3475	8.42334	NCBI_GNO_1030064	scaffold_6	2359393	2360370	+	0	0	0	0	0	0	0	0	ARP1_G12777	0	ARP2_G13277	hypothetical protein ;;			0.0736091	1	0.20446	0.689467	1	0.957311
JGI_V11_97720	6.50218	8.33398	6.79663	6.08578	5.74548	6.86337	5.5784	7.3486	6.66792	6.94923	5.91909	6.31251	6.11839	8.24636	5.41057	7.881	5.86818	7.72405	5.93598	6.31924	6.09056	7.19411	5.31437	7.3745	NCBI_GNO_474074	scaffold_7	1717199	1718226	-	KOG1721	KOG0577	0	meNOG15156	0	FOG: Zn-finger	0	td_s7c143g0	0	0	ARP2_G2753	glucosyl/glucuronosyl transferases ;; gustatory receptor ;; class b scavenger receptor cd36 domain.			0.136347	1	0.281294	0.622615	1	0.957311
JGI_V11_98033	8.16628	9.22423	8.91285	8.45874	9.01779	9.52035	7.96266	8.25052	7.99918	8.06641	8.11534	7.51778	8.85738	9.31244	8.8857	9.06588	9.0969	9.36671	7.5741	8.5716	8.30877	8.67194	7.9822	8.84313	NCBI_GNO_438084	scaffold_8	1360465	1361830	-	0	0	0	0	0	0	0	0	ARP1_G8453	CG30053 CG30053-PA	ARP2_G8132	hypothetical protein ;;	EOG4DZ09S	EOG4H775Q	9.21e-06	0.0163223	0.000959708	0.65136	1	0.957311
JGI_V11_98099	9.31899	10.0654	8.99735	9.43943	8.48493	9.56506	9.18062	9.32633	9.07514	9.48969	8.68117	9.49105	10.2889	9.94724	10.351	9.5822	10.4888	9.71943	10.7567	9.18121	10.6838	9.14231	9.7258	9.23853	NCBI_GNO_522084	scaffold_8	1741817	1746655	-	KOG2992	0	0	0	0	Nucleolar GTPase/ATPase p130	0	td_s8c130g0	0	0					0.159013	1	0.302939	0.517804	1	0.957311
JGI_V11_98177	7.01051	8.13479	7.33194	6.99465	7.05701	7.85623	7.64344	7.07677	8.01501	7.25937	6.91392	7.36685	5.91511	6.85014	6.71293	6.50291	6.40761	6.58006	6.68332	6.17184	6.62055	6.67848	6.3523	7.27686	NCBI_GNO_608084	scaffold_8	2128179	2128517	+	0	0	0	0	0	0	0	td_s8c177g0	0	0					0.729468	1	0.567869	0.650545	1	0.957311
JGI_V11_98215	12.5196	12.5531	12.3383	12.3833	12.6074	12.3593	12.6189	12.4008	12.4791	12.3906	12.384	12.4676	11.7668	12.2424	11.8226	12.1994	12.0614	12.2526	12.0422	12.4419	11.6818	12.519	11.8534	12.3731	NCBI_GNO_98094	scaffold_9	44774	49109	+	KOG0941	KOG0941	EC:6.3.2.-	meNOG05050	0	Acid--D-amino-acid ligases (peptide synthases). Tryptophan metabolism,Acid--D-amino-acid ligases (peptide synthases). Ubiquinone biosynthesis,E3 ubiquitin protein ligase	GO:0004842/F:ubiquitin-protein ligase activity,GO:0005622/C:intracellular,GO:0006464/P:protein modification,GO:0006512/P:ubiquitin cycle	0	ARP1_G1052	hect E3 ubiquitin ligase	ARP2_G1604	ubiquitin-protein ligase e3a ;; regulator of chromosome condensation ;; hect e3 ubiquitin ligase	EOG4WDBSR	EOG4W6TNT	0.365929	1	0.428815	0.33277	1	0.957311
JGI_V11_98439	6.86534	6.24626	6.61185	6.12217	6.94348	6.10524	7.72995	6.63772	7.61255	7.41152	7.83226	7.55331	6.66348	5.9174	6.36358	5.98103	6.1737	6.20024	6.52855	6.99432	6.77795	6.59946	6.85066	6.33406	NCBI_GNO_542094	scaffold_9	1262474	1264063	-	KOG0161	0	0	0	0	Myosin class II heavy chain	0	0	0	0					1.16e-06	0.00458221	0.000269422	0.0198256	1	0.619381
JGI_V11_98656	11.0792	10.0199	10.4571	9.85686	10.7854	10.4893	10.7619	10.1692	9.72781	9.54043	10.4653	10.4943	11.9202	10.0109	11.8369	9.89137	11.8548	9.98568	12.0911	10.184	11.6783	9.02665	12.0777	9.72774	NCBI_GNO_246104	scaffold_10	361960	362295	-	0	0	0	0	0	0	0	td_scaffold_10c57g0	0	0					0.233778	1	0.356621	0.659933	1	0.957311
JGI_V11_98885	9.55354	9.40754	9.73908	10.2884	9.69032	8.93384	10.0636	9.7907	10.3492	10.2705	9.99222	9.61808	6.26561	8.99533	8.35311	9.59878	7.46927	9.04029	8.24811	9.9452	9.04786	10.192	8.98551	10.1414	NCBI_GNO_754104	scaffold_10	1335042	1336700	-	KOG2287	KOG2287	0	meNOG21556	0	Galactosyltransferases	GO:0006486/P:protein amino acid glycosylation,GO:0008378/F:galactosyltransferase activity,GO:0016020/C:membrane	td_scaffold_10c265g2	ARP1_G283	CG33145 CG33145-PA	ARP2_G330	lactosylceramide ;; lactosylceramide alpha- ;;			0.00110757	0.2965	0.0174334	0.0857812	1	0.828094
JGI_V11_99029	8.0101	7.74969	7.66063	8.08911	8.58327	7.52918	8.34189	8.22425	8.17232	8.56487	8.96272	8.90204	7.30269	7.68503	6.92126	7.62984	7.53169	7.48816	7.82663	8.74576	7.9291	8.53587	7.85615	8.79841	NCBI_GNO_1020104	scaffold_10	1949515	1949998	-	0	0	0	0	0	0	0	td_scaffold_10c393g0	0	0	ARP2_G247	metabotropic glutamate receptor ;; glutamate-gated metabotropic ion channel receptor ;;			1.79e-05	0.0253501	0.00149052	0.304787	1	0.957311
JGI_V11_99210	8.80234	9.17059	8.76482	8.69552	7.97981	9.16626	8.2824	8.22961	8.28434	8.65389	8.19646	8.68052	10.6053	9.35712	10.2631	8.70006	10.3385	8.94175	10.2998	8.53607	9.89171	8.07816	8.52709	8.36417	0	scaffold_11	1011067	1012488	-	KOG1878	0	0	0	0	Nuclear receptor coregulator SMRT/SMRTER. contains Myb-like domains	0	0	0	0					0.0028829	0.523668	0.0307904	0.265117	1	0.957311
JGI_V11_99353	5.63802	9.53192	5.69128	6.08763	6.76534	10.0567	4.53483	9.32407	5.84917	4.97917	5.12457	5.46181	5.79447	9.24208	6.50638	9.53045	5.9248	8.94656	6.79207	10.2574	6.68406	9.46465	7.29992	10.055	NCBI_GNO_498114	scaffold_11	1780356	1781192	+	0	0	0	0	0	0	0	td_s1c160g0	ARP1_G2021	polyprotein	ARP2_G3465	polyprotein ;; hypothetical protein ;; hypothetical protein k02a2.6		EOG47DG96	0.502924	1	0.487827	0.0333699	1	0.698215
JGI_V11_99640	12.4802	12.3314	12.5409	12.4472	12.7563	12.6437	11.931	12.1245	12.249	11.8657	12.0723	11.7429	11.7585	12.3901	11.8577	12.5777	11.8221	12.5648	11.8113	12.0774	12.2494	12.5429	11.9191	12.557	NCBI_GNO_874123	scaffold_12	1443573	1444135	-	0	euNOG08860	0	meNOG20479	0	0	0	0	ARP1_G24818	0	ARP2_G25962	transmembrane protein ;;		EOG43R8HC	0.00267668	0.499777	0.0293856	0.00103255	1	0.244649
JGI_V11_99673	9.09072	10.4816	9.33154	9.68826	9.87139	10.2652	8.86044	9.69944	9.62472	10.0474	9.58377	9.55721	10.2869	10.7944	10.5895	11.1605	10.4125	10.8747	9.79081	10.738	10.7284	10.9384	9.96693	10.5994	NCBI_GNO_532124	scaffold_12	1561680	1563875	+	KOG1449	KOG1449	0	meNOG05477	0	Predicted Rho GTPase-activating protein CdGAPr	0	td_s2c192g0	0	0					0.105702	1	0.247158	0.999577	1	0.965144
JGI_V11_99759	5.9375	6.50657	6.27762	6.33587	6.90182	7.5851	6.18847	6.822	5.79237	5.99313	5.2427	6.20775	5.54249	6.98835	5.37399	7.58928	4.84192	7.83711	4.82843	8.07821	5.06434	7.16799	4.88901	6.86817	NCBI_GNO_110134	scaffold_13	135562	136306	-	KOG4157	KOG3525	0	meNOG26360	0	beta-1.6-N-acetylglucosaminyltransferase. contains WSC domain	0	0	ARP1_G56	beta-tubulin cofactor d	ARP2_G79	denn domain-containing protein ;; tubulin-specific chaperone d ;;			0.0555894	1	0.174654	0.377891	1	0.957311
JGI_V11_99923	14.2346	14.675	14.6396	14.0795	14.5815	14.9893	13.5557	14.6247	13.8524	13.3876	13.6528	13.4485	12.3305	14.9986	13.0162	15.3713	13.669	15.3428	12.4349	13.8743	12.5897	14.3337	12.7753	13.7484	NCBI_GNO_434133	scaffold_13	923762	924431	-	KOG3378	0	0	0	0	Globins and related hemoproteins	GO:0005488/F:binding,GO:0006810/P:transport,GO:0019825/F:oxygen binding,GO:0005833/C:hemoglobin complex,GO:0015671/P:oxygen transport	td_s3c138g2	ARP1_G9494	hemoglobin T1 polymer	ARP2_G10262	beta chain of the tetrameric hemoglobin ;; glob3 ;; hemoglobin t1 polymer	EOG4SBCFG	EOG44XQCQ	0.000225375	0.117115	0.00688608	0.890176	1	0.959428
JGI_V11_100044	6.68378	6.88897	6.92473	7.17413	6.82849	7.29697	7.36454	7.35629	7.04855	7.47332	8.04911	7.67589	8.19234	7.13105	9.19801	5.87068	8.9581	6.94338	9.38995	7.1312	9.82604	6.74601	9.09826	7.83038	0	scaffold_13	1572588	1573461	-	KOG3803	KOG1181	0	meNOG12030	0	Transcription factor containing C2HC type Zn finger	0	0	0	0			EOG4B8GX0	EOG4SR2TG	0.00327702	0.561625	0.0330221	0.787314	1	0.958454
JGI_V11_100066	10.9757	11.5045	10.0099	12.5857	9.46543	9.59267	13.4623	12.9796	12.3726	12.5414	13.1592	11.9843	9.52758	11.3819	10.5516	9.71562	10.6074	10.329	12.9805	12.5067	13.4294	13.0535	13.0313	14.0601	NCBI_GNO_628134	scaffold_13	1703967	1707170	-	KOG1238	KOG1238	0	meNOG04174	1.1.99.1	Glucose dehydrogenase/choline dehydrogenase/mandelonitrile lyase (GMC oxidoreductase family)	GO:0006118/P:electron transport,GO:0016491/F:oxidoreductase activity,GO:0016614/F:oxidoreductase activity. acting on CH-OH group of donors,GO:0050660/F:FAD binding	td_s3c230g1	ARP1_G81	glucose dehydrogenase	ARP2_G73	glucose dehydrogenase precursor ;;	EOG4N2Z40	EOG4N35G2	9.88e-07	0.00423545	0.000249034	0.272632	1	0.957311
JGI_V11_100188	7.09668	5.27829	7.70001	6.5508	7.83807	5.85504	8.64458	5.19332	7.80082	6.07218	7.87582	6.22965	6.65498	5.28722	7.46909	4.7863	6.91244	6.26682	6.78738	5.37705	7.36537	5.15309	6.63731	5.37279	0	scaffold_14	548132	548671	+	KOG1474	0	0	0	0	Transcription initiation factor TFIID. subunit BDF1 and related bromodomain proteins	0	0	0	0			EOG46Q5B5	EOG4DRG8P	0.737586	1	0.570565	0.373665	1	0.957311
JGI_V11_100189	5.39204	4.86758	5.16552	5.45648	5.43269	4.86045	4.90354	4.73396	5.18826	5.2568	4.75145	4.75601	5.58275	4.76419	5.86796	4.80825	6.12173	4.53178	6.01976	5.12848	5.77325	4.86558	5.09942	4.81743	NCBI_GNO_288144	scaffold_14	556735	558296	+	KOG1187	0	0	0	0	Serine/threonine protein kinase	0	td_s4c37g0	0	0					0.277473	1	0.383966	0.261551	1	0.957255
JGI_V11_100217	6.16418	5.83625	5.50658	6.27475	5.29035	5.4398	6.4843	5.60283	5.65997	5.67368	5.71846	5.36613	10.3985	5.3233	8.94802	6.17855	8.5797	5.82133	8.47374	5.49685	8.4034	6.08576	8.24692	5.38063	NCBI_GNO_356144	scaffold_14	827195	827984	-	0	0	0	0	0	0	0	0	0	0					0.214058	1	0.344226	0.215876	1	0.948475
JGI_V11_100258	5.36193	5.02962	5.59908	6.55886	5.44518	4.90932	4.96374	5.74832	5.66751	6.71952	5.43515	6.77628	9.21962	4.34367	9.29894	4.26528	8.15081	4.2519	9.33884	5.0643	9.59667	4.68844	8.19509	4.88302	0	scaffold_14	1030887	1031551	+	0	0	0	0	0	0	0	0	0	0					0.10634	1	0.247968	0.950927	1	0.963605
JGI_V11_100276	7.53183	6.23083	7.2515	7.13246	7.52062	6.98065	5.85795	6.46155	7.49589	7.53765	7.81975	7.23663	8.41603	5.84214	8.44766	6.28215	8.62538	6.20294	7.92753	7.00032	8.67566	6.27782	7.52896	5.87653	NCBI_GNO_468144	scaffold_14	1110055	1111330	-	KOG1699	0	0	0	0	O-acetyltransferase	0	0	ARP1_G1424	0	ARP2_G1852	lactosylceramide ;;			0.780845	1	0.582447	0.915961	1	0.960271
JGI_V11_100284	8.96399	13.3808	9.61549	9.417	9.52866	14.0695	10.4886	13.4991	11.4491	12.0875	11.5843	11.7321	8.58054	14.0326	7.57787	14.3016	7.78412	13.7513	7.8245	14.0789	7.67892	13.3024	8.81807	14.3336	NCBI_GNO_486144	scaffold_14	1142036	1144649	+	KOG4297	KOG4205	0	meNOG20503	0	C-type lectin	0	0	ARP1_G5955	0	ARP2_G6740	hypothetical protein ;;			0.264178	1	0.376291	0.265494	1	0.957311
JGI_V11_100385	13.0678	12.8127	12.7211	12.4992	13.1257	12.3616	12.528	12.6733	12.8533	12.1849	12.738	11.9332	10.842	12.8434	12.5493	13.2964	11.3333	12.5019	11.3074	12.2896	11.2172	12.5572	11.4759	12.8591	NCBI_GNO_634144	scaffold_14	1524446	1525352	-	KOG3544	KOG3544	0	meNOG14166	0	Collagens (type IV and type XIII). and related proteins	GO:0005737/C:cytoplasm,GO:0006817/P:phosphate transport	td_s4c135g0	0	0					0.0901263	1	0.228065	0.992655	1	0.965005
JGI_V11_100467	6.9751	11.6427	6.93075	6.89768	7.21494	11.6672	7.06348	11.7098	7.30614	6.35434	6.1177	7.67436	6.89349	11.6281	5.8149	11.8285	6.86086	11.8643	6.90339	11.6431	5.72074	11.329	5.81613	10.8952	NCBI_GNO_158154	scaffold_15	153561	156873	-	0	0	0	0	0	0	0	0	0	0	ARP2_G1421	ribonuclease h1 ;; ribonuclease h ;;			0.273099	1	0.381425	0.715192	1	0.957311
JGI_V11_100593	10.9063	12.7339	10.8557	10.4537	10.7335	12.4112	10.5382	12.4394	10.3933	11.0217	10.2259	10.8533	10.3695	12.734	10.1317	12.4442	10.0929	12.4901	9.67219	12.4317	9.98271	13.0429	9.49852	13.4256	NCBI_GNO_328154	scaffold_15	811993	812786	+	0	0	0	0	0	0	0	0	0	0					0.327708	1	0.410722	0.402314	1	0.957311
JGI_V11_100757	11.0763	9.32436	11.1726	10.0253	9.83368	6.42095	10.3285	9.64474	11.4823	9.99338	10.792	8.88358	9.81174	8.86227	10.8307	7.35169	11.6199	7.12134	11.9284	6.59442	11.3234	5.75606	9.0232	5.94734	NCBI_GNO_50164	scaffold_16	31736	33112	+	0	0	0	0	0	0	0	td_s6c1g0	ARP1_G22	0	ARP2_G19	neurexin IV; src=ixodes_ISCW023368-PA			0.74296	1	0.572026	0.132538	1	0.886879
JGI_V11_100876	6.19106	7.58152	6.18358	6.17843	7.11787	7.38405	6.06888	7.24826	6.27753	6.44936	6.51092	6.43437	7.56805	7.8522	7.65436	7.81647	8.1185	7.71603	7.38459	7.52284	7.40506	7.36008	7.50193	7.33651	NCBI_GNO_272164	scaffold_16	685830	686486	-	0	0	0	0	0	0	0	td_s6c101g0	ARP1_G3383	0	ARP2_G4927	hypothetical protein ;;			0.0481815	1	0.161897	0.759027	1	0.957617
JGI_V11_100879	6.90564	9.45648	6.9911	6.92374	7.58531	10.0265	6.97889	8.8114	7.32274	7.41886	7.67508	7.60511	9.97262	9.66995	9.99048	9.99698	10.0521	10.1656	9.68372	9.57821	9.72379	9.18565	9.59017	8.88407	NCBI_GNO_280164	scaffold_16	808065	808511	+	0	0	0	0	0	0	0	td_s6c111g0	ARP1_G3383	0	ARP2_G4927	hypothetical protein ;;			0.131998	1	0.277036	0.740459	1	0.957311
JGI_V11_100919	10.7198	11.1621	11.0164	11.3878	11.0519	11.3017	11.3572	11.359	11.0668	11.5731	11.4834	11.7249	8.09725	11.0122	10.0726	10.7911	9.40209	10.8431	9.57702	10.6101	8.62236	11.359	8.5939	11.7578	NCBI_GNO_350164	scaffold_16	958022	959991	+	KOG3599	KOG4205	0	meNOG25014	0	Ca2+-modulated nonselective cation channel polycystin	GO:0016020/C:membrane,GO:0005529/F:sugar binding	td_s6c139g2	ARP1_G5955	0	ARP2_G6740	hypothetical protein ;;		EOG4QNSRS	0.34158	1	0.417083	0.485677	1	0.957311
JGI_V11_100928	5.43024	6.97519	5.36615	5.47128	5.95075	6.9955	5.24368	6.60423	5.2321	5.83068	5.86035	5.63375	6.84821	7.18318	7.53293	7.62189	7.05744	7.24227	6.9199	6.96026	7.11994	7.04029	6.64586	6.7738	NCBI_GNO_364164	scaffold_16	1012722	1013375	+	0	0	0	0	0	0	0	td_s6c146g3	ARP1_G3383	0	ARP2_G4927	hypothetical protein ;;			0.0785005	1	0.212059	0.907171	1	0.959428
JGI_V11_100993	5.3083	6.73311	4.83248	5.59177	5.5397	6.87533	5.45777	7.13824	4.93425	5.23043	5.71732	6.01948	7.94674	6.42901	6.84734	6.33101	6.73299	6.81458	7.48597	8.15985	6.63416	7.50533	7.54246	8.08064	NCBI_GNO_466164	scaffold_16	1313940	1316038	+	KOG1786	0	0	0	0	Lysosomal trafficking regulator LYST and related BEACH and WD40 repeat proteins	GO:0008270/F:zinc ion binding	0	0	0					0.450851	1	0.46655	0.38231	1	0.957311
JGI_V11_101053	9.24806	9.37823	9.13982	9.61214	9.39374	9.35559	9.59613	9.89752	9.57365	10.2131	10.2528	9.61984	9.84559	9.66241	11.0846	9.72287	10.5485	9.00502	10.4619	8.6351	10.5941	8.99708	9.97182	8.30573	NCBI_GNO_124174	scaffold_17	15100	17281	-	0	0	0	0	0	0	0	td_s7c2g0	ARP1_G303	0	ARP2_G329				0.946609	1	0.625588	0.00403303	1	0.39635
JGI_V11_101112	11.2273	9.41339	10.378	10.6358	10.3233	10.0085	9.81116	9.96981	9.36123	8.61929	9.02647	10.2578	7.15651	8.85529	6.41857	9.45606	7.10358	9.42291	6.91883	10.5342	5.79126	9.69329	7.05898	8.81606	NCBI_GNO_246174	scaffold_17	290645	292364	+	KOG4441	0	0	0	0	Proteins containing BTB/POZ and Kelch domains. involved in regulatory/signal transduction processes	GO:0005515/F:protein binding	td_s7c64g3	ARP1_G147	0	ARP2_G149	hypothetical protein ;;			0.155871	1	0.299604	0.0985982	1	0.839989
JGI_V11_101160	10.6538	11.0831	10.6201	9.93011	10.5006	10.4892	10.4971	11.3078	10.3373	10.4353	10.8029	10.2898	7.52421	10.5868	9.63267	10.9837	7.94349	10.7296	9.02859	10.5557	9.37588	11.228	8.02913	10.4472	NCBI_GNO_330174	scaffold_17	413610	415382	+	0	0	0	0	0	0	0	0	ARP1_G1426	0	ARP2_G1855	hypothetical protein ;; solute carrier family member a3 ;; protein star			0.548353	1	0.50644	0.751657	1	0.957617
JGI_V11_101186	11.947	14.1467	12.5714	12.2449	11.8168	14.1941	13.0795	13.9494	12.8385	12.615	12.7923	12.7448	11.8426	14.0377	12.4213	14.179	11.4867	14.1674	11.1487	12.7138	10.8817	13.8282	11.445	13.3711	NCBI_GNO_390174	scaffold_17	560598	561647	+	0	0	0	0	0	0	0	td_s7c144g0	ARP1_G22	0	ARP2_G19	neurexin IV; src=ixodes_ISCW023368-PA	EOG4FTTHZ	EOG41K47G	0.223788	1	0.350829	0.0586607	1	0.770361
JGI_V11_101309	9.06654	7.27784	7.82476	7.61489	7.86625	6.23172	9.554	7.80453	8.65011	7.95329	9.07359	8.97908	10.3625	7.25067	8.67388	5.3196	9.29505	6.56988	10.5895	8.53347	8.32932	6.54595	9.40854	6.40889	NCBI_GNO_546174	scaffold_17	1024154	1024807	+	0	0	0	0	0	0	0	td_s7c206g0	ARP1_G16456	0	ARP2_G17090	hypothetical protein ;;			0.0531701	1	0.170286	0.367259	1	0.957311
JGI_V11_101472	7.51798	6.88485	7.52329	7.93244	9.3896	7.15445	8.66819	10.1697	9.4695	8.36579	9.34154	9.88281	6.25435	7.12191	7.31441	6.03791	5.82452	7.60154	9.41099	9.23189	8.46278	9.10013	10.0696	12.7135	NCBI_GNO_132184	scaffold_18	155424	156000	-	0	0	0	0	0	0	0	0	ARP1_G12830	0	ARP2_G13333	hypothetical protein ;;	EOG4FN315	EOG4NCS8M	2.11e-05	0.0283625	0.00166764	0.0766648	1	0.804284
JGI_V11_101485	6.25584	5.55714	6.06945	6.19495	5.796	5.18459	6.79679	5.6704	7.13437	6.74044	6.05095	6.86451	5.30536	5.34358	5.19238	5.36553	4.77807	4.64946	5.6095	5.55165	5.17424	5.25191	5.04156	5.00949	NCBI_GNO_162184	scaffold_18	222172	225240	-	0	0	0	0	0	0	0	td_s8c38g4	ARP1_G23841	0	ARP2_G24949	hypothetical protein ;;			0.0169865	1	0.0887499	0.123658	1	0.87494
JGI_V11_101532	9.56016	11.1739	9.19944	10.5389	12.4496	10.798	14.989	15.2161	13.6825	11.5588	11.8618	11.6743	10.7761	11.0817	11.3969	10.8913	10.5551	11.3756	12.6177	13.2763	13.0937	15.0621	14.7823	15.3576	NCBI_GNO_244184	scaffold_18	404252	405543	-	KOG3660	KOG4562	0	meNOG25602	0	Sodium-neurotransmitter symporter	GO:0004672/F:protein kinase activity,GO:0005524/F:ATP binding,GO:0006468/P:protein amino acid phosphorylation	0	0	0					2.96e-05	0.0341455	0.00200767	0.642065	1	0.957311
JGI_V11_101545	7.70609	7.64141	7.80803	8.20305	8.239	7.80283	7.73819	8.07158	7.85198	7.27676	7.96252	7.63372	9.61249	7.7185	9.11655	8.02465	9.63418	7.99868	8.69586	8.31193	9.04294	8.06152	9.76083	7.61045	NCBI_GNO_262184	scaffold_18	443919	445632	+	KOG1052	KOG1052	0	meNOG12311	0	Glutamate-gated kainate-type ion channel receptor subunit GluR5 and related subunits	GO:0004970/F:ionotropic glutamate receptor activity,GO:0005234/F:glutamate-gated ion channel activity,GO:0016020/C:membrane	td_s8c73g0	ARP1_G50	0	ARP2_G53				0.357627	1	0.424711	0.878566	1	0.95912
JGI_V11_101871	8.65489	8.64528	8.88411	8.35422	8.50024	8.92398	7.66162	7.58636	8.19722	8.76587	7.98904	8.39049	9.65628	8.51749	9.19545	8.78978	9.29817	8.68542	8.78127	7.92445	8.9832	7.64022	8.7919	7.54712	NCBI_GNO_176194	scaffold_19	570842	575914	-	KOG1878	euNOG04623	0	meNOG08746	0	Nuclear receptor coregulator SMRT/SMRTER. contains Myb-like domains	GO:0003677/F:DNA binding,GO:0006306/P:DNA methylation,GO:0008170/F:N-methyltransferase activity,GO:0008152/P:metabolism,GO:0016491/F:oxidoreductase activity	td_s9c20g1	0	0				EOG435200	4.03e-05	0.0408446	0.00240156	0.458829	1	0.957311
JGI_V11_101955	10.2777	9.93638	10.1761	10.1147	9.94213	10.01	9.91211	9.13429	10.1841	10.1716	9.96181	10.3167	10.9705	9.69755	11.1038	10.0584	10.9385	9.84095	11.1839	10.05	10.9896	9.48054	10.8614	9.91961	NCBI_GNO_262194	scaffold_19	1017637	1018497	+	0	0	0	0	0	0	0	td_s9c35g0	0	0	ARP2_G199	hypothetical protein ;;			0.496574	1	0.485901	0.621779	1	0.957311
JGI_V11_102073	13.1146	12.8986	13.262	13.0827	13.1807	12.7492	13.4512	13.0226	13.2341	13.1239	13.2908	13.4869	13.5201	12.8207	13.2353	12.4048	13.83	12.7949	13.4445	12.9899	13.3795	12.6048	13.5146	12.3146	NCBI_GNO_166204	scaffold_20	217944	219238	+	KOG0260	KOG0260,KOG1999	0	meNOG04446	2.7.7.6	RNA polymerase II. large subunit	0	0	0	0					0.350011	1	0.42141	0.111786	1	0.860016
JGI_V11_102444	7.48476	7.52652	7.32324	7.34486	7.37959	8.52646	6.64907	7.27823	7.27248	7.53372	7.38951	7.76869	9.70069	7.45321	9.41533	7.8878	9.71962	7.09815	9.3266	7.18726	9.43854	7.17539	8.31733	7.37936	0	scaffold_21	875294	876862	+	KOG4297	KOG3544	0	meNOG17213	0	C-type lectin	0	0	0	0					0.0361855	1	0.136794	0.684288	1	0.957311
JGI_V11_102646	7.04586	7.67375	7.17528	6.88841	6.94605	7.38056	7.01646	7.50499	7.25902	7.25414	7.01931	7.10235	5.74521	7.45496	6.30784	7.40188	5.38934	7.55748	6.38457	7.30618	6.27385	7.32226	5.51994	6.88424	NCBI_GNO_190224	scaffold_22	493506	495315	-	0	0	0	0	0	0	0	td_s2c29g0	0	0					0.937679	1	0.62326	0.889479	1	0.959428
JGI_V11_102652	6.87349	7.47387	7.49874	7.3135	7.80823	7.34921	6.71165	7.08666	7.21634	7.34029	7.25306	6.76613	6.67211	7.58413	6.47885	7.48753	6.48432	7.61301	5.96172	8.19213	6.35469	8.17739	6.68156	7.51504	NCBI_GNO_210224	scaffold_22	523594	526153	+	0	0	0	0	0	0	0	td_s2c34g0	0	0					0.369924	1	0.431112	0.11236	1	0.860498
JGI_V11_102782	12.912	13.0755	12.9447	12.6107	12.701	13.2914	12.3192	12.3486	12.6256	12.7944	12.6566	12.8792	13.2399	13.081	13.0496	12.8799	13.1562	13.2104	12.6556	12.3744	12.685	12.1632	12.4898	12.4035	NCBI_GNO_102234	scaffold_23	185664	189457	-	KOG0214	KOG0214	EC:2.7.7.6	meNOG04143	2.7.7.6	DNA-directed RNA polymerase. RNA polymerase,DNA-directed RNA polymerase. Purine metabolism,DNA-directed RNA polymerase. Pyrimidine metabolism,RNA polymerase II. second largest subunit	GO:0003677/F:DNA binding,GO:0003899/F:DNA-directed RNA polymerase activity,GO:0006350/P:transcription	0	ARP1_G445	DNA-directed RNA polymerase II 140 kDa polypeptide	ARP2_G397	dna-directed rna polymerase iii subunit kda polypeptide ;;	EOG4G1JX8	EOG4QNSNQ	9.43e-06	0.0165275	0.000971775	0.0558099	1	0.765923
JGI_V11_102795	12.249	12.4202	12.0828	12.3208	12.065	12.477	12.2211	12.4152	11.5337	11.4334	11.9489	11.4797	11.1855	12.2088	10.6406	12.2257	11.0349	12.1274	11.091	12.589	11.0711	12.2113	11.1241	12.2168	NCBI_GNO_132234	scaffold_23	267064	268821	-	KOG1046	KOG1046	EC:3.4.19.6	meNOG04804	3.4.11.2	Pyroglutamyl-peptidase II. ,Puromycin-sensitive aminopeptidase and related aminopeptidases	0	td_s3c22g4	ARP1_G11112	GH07390p	ARP2_G10444	hypothetical protein ;;			0.206422	1	0.339109	0.0157205	1	0.597852
JGI_V11_102843	4.73922	10.0498	4.75052	4.92192	5.15589	10.2253	5.1232	9.92073	5.17893	4.789	4.82265	4.91286	5.47542	9.86406	4.64292	10.7945	5.13566	10.499	4.5688	10.3242	5.12105	9.43779	4.91055	7.91562	NCBI_GNO_222234	scaffold_23	474033	474731	+	0	0	0	0	0	0	0	td_s3c71g0	0	0	ARP2_G792	arylsulfatase b ;; hypothetical protein ;; arylsulfatase b precursor			0.239298	1	0.360117	0.900485	1	0.959428
JGI_V11_103001	6.92998	6.88043	6.73763	6.64034	6.91544	6.73683	7.31347	7.43219	6.86642	6.75551	6.45489	7.14655	7.58055	7.14703	7.21586	7.71405	7.99027	7.58103	7.72943	7.52002	7.19975	7.07684	7.92786	7.56821	NCBI_GNO_130244	scaffold_24	149769	151067	+	0	0	0	0	0	0	0	td_s4c11g0	0	0					0.542782	1	0.50419	0.380724	1	0.957311
JGI_V11_103017	11.0559	10.8378	11.0195	11.0874	10.8359	10.8863	10.6804	10.0529	10.8791	10.9918	10.7821	10.773	11.8683	10.5272	11.8959	11.0803	11.5849	10.5428	11.7686	10.8378	11.9095	10.5224	11.5571	10.6962	NCBI_GNO_162244	scaffold_24	255471	256809	+	KOG4257	KOG4257	0	meNOG05396	0	Focal adhesion tyrosine kinase FAK. contains FERM domain	0	td_s4c20g0	ARP1_G267	0	ARP2_G199	hypothetical protein ;;			0.133052	1	0.278304	0.244088	1	0.956653
JGI_V11_103558	10.1851	10.4959	10.0408	11.1616	10.0905	10.9417	10.3899	10.4968	10.0303	10.557	10.6941	11.0465	11.514	10.7329	11.2976	10.9122	11.5344	10.8166	11.8531	11.4782	11.8034	11.263	12.0024	11.6777	NCBI_GNO_550254	scaffold_25	1259594	1261486	+	0	0	0	0	0	0	0	td_s5c129g3	0	0	ARP2_G8337	hypothetical protein ;;			0.00580975	0.786945	0.0462704	0.01794	1	0.612642
JGI_V11_103565	6.37156	5.36743	7.03142	6.12885	7.18971	5.50852	6.88216	5.07186	6.625	5.7012	6.35324	6.30451	5.85039	5.19692	6.19718	5.39796	6.54986	5.24663	5.93583	5.11622	6.52686	5.00707	6.03996	5.30845	0	scaffold_26	38854	39393	-	0	0	0	0	0	0	0	0	0	0				EOG4DRG8P	0.503349	1	0.487897	0.928566	1	0.961836
JGI_V11_103740	6.18641	8.51424	6.94331	7.28055	6.6823	9.46411	6.45375	7.62156	6.85513	7.5492	7.38053	7.25991	11.8542	8.42788	10.8972	8.03876	11.2338	8.83023	10.6014	8.90889	11.0242	8.98812	11.1173	8.26602	NCBI_GNO_340263	scaffold_26	1139468	1139996	-	0	0	0	0	0	0	0	td_s6c155g1	ARP1_G5936	0	ARP2_G6722	hypothetical protein ;;			0.639943	1	0.538937	0.747313	1	0.957381
JGI_V11_103835	6.17102	6.9237	6.74513	6.16048	7.05696	7.91173	5.81863	7.01951	6.65994	6.84696	6.5477	6.78007	5.16077	7.23634	5.03509	7.21279	6.03709	7.52637	5.03702	8.11396	6.43407	7.66025	5.75407	8.1331	NCBI_GNO_208274	scaffold_27	810771	811393	-	KOG2992	0	0	0	0	Nucleolar GTPase/ATPase p130	0	td_s7c115g0	0	0					0.503946	1	0.488299	0.0940016	1	0.838619
JGI_V11_103885	7.18269	7.09448	7.65153	7.37119	7.38189	6.95099	7.2854	6.87747	7.04443	7.00187	7.03099	6.80059	7.86002	6.88969	7.4177	7.32959	7.56172	7.22574	7.53805	6.81815	7.68411	6.73887	7.49083	6.67188	0	scaffold_27	1210472	1211707	+	KOG3434	0	0	0	0	60S ribosomal protein L22	0	0	0	0					0.00420904	0.650064	0.0382221	0.78391	1	0.958454
JGI_V11_103888	6.7134	6.62893	7.53818	6.58059	7.89827	7.14373	6.46627	6.82558	7.07182	7.01383	8.29383	6.87038	8.36378	6.53514	9.30534	6.91825	9.33393	7.224	7.82653	7.44453	8.70372	6.81658	9.49035	6.67558	NCBI_GNO_324274	scaffold_27	1231788	1233483	+	KOG1075	0	0	0	0	FOG: Reverse transcriptase	0	td_s7c200g0	0	0	ARP2_G7752	hypothetical protein ;;	EOG4BNZWF	EOG4W3ZJF	0.80189	1	0.58814	0.78014	1	0.957989
JGI_V11_104270	10.6987	10.9669	9.9149	10.3635	10.7907	11.5525	10.7825	11.1116	10.2826	10.9868	10.798	11.0011	10.8103	11.0994	11.0053	11.2626	11.6638	10.9306	11.957	11.6478	12.4232	12.2501	12.1618	11.5606	NCBI_GNO_322294	scaffold_29	936084	938335	-	0	0	0	0	0	0	0	td_s9c94g0	ARP1_G22	0	ARP2_G19	neurexin IV; src=ixodes_ISCW023368-PA	EOG4FTTHZ	EOG41K46M	0.00323534	0.558058	0.0328124	0.0174543	1	0.61054
JGI_V11_104316	11.6759	8.61649	11.4251	11.5481	11.1564	8.08731	12.2148	8.30947	11.9327	11.5965	11.6491	11.9914	12.3906	8.60564	12.5822	8.01333	12.7268	8.52804	13.0435	8.92092	12.9099	8.77288	12.5883	9.05992	NCBI_GNO_368294	scaffold_29	1106225	1109540	+	KOG0619	KOG0619	0	meNOG11486	0	FOG: Leucine rich repeat	0	td_s9c102g0	ARP1_G9171	0	ARP2_G9561	hypothetical protein ;;			0.118396	1	0.262838	0.564033	1	0.957311
JGI_V11_104526	7.327	10.0866	7.49275	7.29304	8.28375	9.91953	8.55103	9.62733	8.28968	8.928	9.21638	8.88503	6.44627	9.60106	5.37402	8.9935	6.11332	10.0384	7.24969	10.275	7.33089	10.5764	7.1638	9.6717	NCBI_GNO_336304	scaffold_30	1092810	1094741	+	0	0	0	0	0	0	0	td_scaffold_30c113g2	ARP1_G16368	0	ARP2_G17000	hypothetical protein ;;	EOG4KH1CN	EOG4SBKVJ	0.0193344	1	0.0958919	0.456497	1	0.957311
JGI_V11_104684	4.87188	5.05833	5.14764	5.36956	5.28534	5.27125	5.3229	4.69494	5.23653	4.91028	5.5883	5.4016	10.707	4.80183	9.55192	4.80005	9.0773	6.01397	9.41637	4.55086	10.4581	4.65939	9.01197	5.20858	NCBI_GNO_308314	scaffold_31	1104395	1105433	-	KOG4585	0	0	0	0	Predicted transposase	0	td_s1c79g0	ARP1_G9151	0	ARP2_G9539	hypothetical protein ;;	EOG4M0CK5	EOG444RJ2	0.547167	1	0.50624	0.470575	1	0.957311
JGI_V11_104783	11.1744	10.805	10.9537	11.0285	10.7335	10.4185	10.7772	9.97651	10.9318	10.8837	10.5828	10.7699	11.7112	10.4594	11.7518	10.7309	11.4277	10.4395	11.7915	10.6692	11.6832	10.3169	11.3927	10.3052	0	scaffold_32	702915	705307	+	KOG4257	KOG4257	0	meNOG05396	0	Focal adhesion tyrosine kinase FAK. contains FERM domain	0	0	0	0					0.222129	1	0.3496	0.50781	1	0.957311
JGI_V11_104836	5.32569	9.49953	5.11597	5.19211	5.48945	8.56183	4.96882	8.45941	6.24173	5.33071	5.25758	5.47521	5.44273	9.53699	5.49217	9.11794	5.19053	8.97334	5.44919	8.66215	4.96295	8.76985	5.27545	8.109	NCBI_GNO_38334	scaffold_33	12002	15196	+	0	0	0	0	0	0	0	0	ARP1_G24342	0					0.262186	1	0.37497	0.859661	1	0.95912
JGI_V11_104846	11.5254	10.8733	11.3654	11.4219	11.541	11.0172	11.4808	11.1003	11.3401	11.1378	11.6159	11.6573	12.1014	10.847	11.9009	10.9184	11.9486	11.0003	12.2734	11.26	11.7473	10.7469	11.6332	10.6664	NCBI_GNO_50334	scaffold_33	85071	85594	+	KOG3533	KOG3533	0	meNOG04434	0	Inositol 1.4.5-trisphosphate receptor	0	td_s3c5g0	0	0	ARP2_G229	tribolium castaneum heat shock protein ;;		EOG4MGZ67	0.859436	1	0.603997	0.388784	1	0.957311
JGI_V11_104852	12.1867	12.9858	12.4404	12.3933	11.914	12.9636	12.0228	12.7406	12.2005	12.2729	11.7048	12.2064	12.0395	13.0635	11.6216	13.0537	11.6823	13.0976	11.3811	12.5853	11.5273	12.8239	11.2854	12.647	NCBI_GNO_54334	scaffold_33	113688	114767	+	KOG4164	0	0	0	0	Cyclin ik3-1/CABLES	0	0	0	0	ARP2_G4059	hypothetical protein ;;			0.00128217	0.324616	0.0190866	0.596375	1	0.957311
JGI_V11_104933	5.58179	7.70247	5.88372	4.65286	4.90613	7.58337	5.12065	6.8779	5.83317	5.2282	5.4256	5.49172	6.01327	7.7991	5.1781	7.38862	5.4916	7.25649	4.79272	7.39153	5.10889	7.16872	4.45593	6.80839	0	scaffold_33	658637	660709	-	0	0	0	0	0	0	0	0	0	0					0.129852	1	0.275012	0.770904	1	0.957617
JGI_V11_104936	5.95281	6.18964	6.17595	6.50921	6.88274	6.24286	6.38362	6.28666	6.57858	6.28905	6.47815	6.27828	10.1462	5.79598	9.91656	6.62946	10.0169	5.59293	10.1951	5.85944	10.5	5.80153	9.96907	5.96186	NCBI_GNO_246334	scaffold_33	671212	677063	-	KOG0281	0	0	0	0	Beta-TrCP (transducin repeats containing)/Slimb proteins	0	td_s3c54g3	ARP1_G8528	0	ARP2_G13278	hypothetical protein ;;			0.706209	1	0.561111	0.913628	1	0.960059
JGI_V11_105016	6.60726	6.02905	7.49098	6.79538	6.35381	6.30576	5.06283	5.74717	5.49859	4.96894	5.78251	5.14039	6.30383	5.70627	6.57697	6.35105	7.45847	6.09567	6.16477	5.45183	5.99449	4.87056	6.37619	5.16115	NCBI_GNO_424334	scaffold_34	209618	211266	-	0	0	0	0	0	0	0	td_s4c18g0	ARP1_G24388	0	ARP2_G25517	hypothetical protein ;;			1.09e-05	0.0178237	0.00104799	0.15726	1	0.912535
JGI_V11_105046	6.57328	6.02004	7.07569	6.72675	7.75637	5.89113	4.80847	4.87867	6.06107	7.15098	7.74687	7.19739	9.96395	5.85974	9.29589	6.20745	9.18653	5.64807	9.62366	4.79959	9.85443	5.23206	8.04687	5.89674	NCBI_GNO_492334	scaffold_34	455077	456092	+	KOG0546	0	0	0	0	HSP90 co-chaperone CPR7/Cyclophilin	0	td_s4c48g0	0	0	ARP2_G61	esterase ;; alpha-est1 ;; carboxylesterase; esterase fe4	EOG4PG4J8	EOG4R8185	0.254599	1	0.370614	0.904313	1	0.959428
JGI_V11_105090	8.2667	8.25855	8.29179	7.87441	8.34337	8.50744	7.38949	8.51053	8.7149	9.16699	8.80744	8.65216	10.1232	8.81425	9.28258	9.23297	9.49394	8.71999	9.54799	9.02646	10.1027	9.49835	9.75924	8.94936	NCBI_GNO_590334	scaffold_34	767661	768377	+	0	0	0	0	0	0	0	td_s4c109g0	ARP1_G1011	Malvolio CG3671-PA	ARP2_G1821	transport system membrane protein ;;		EOG408T27	0.149041	1	0.293092	0.806006	1	0.958454
JGI_V11_105106	5.40151	5.59867	5.55479	6.0333	6.20459	6.16602	5.43115	5.26907	5.19128	5.78682	5.45047	6.4334	6.73111	6.16998	6.35038	7.4932	6.56631	7.14104	5.0211	4.98197	5.01695	5.07121	5.43209	4.93888	NCBI_GNO_632334	scaffold_34	904759	906075	+	0	0	0	0	0	0	0	0	ARP1_G23923	0	ARP2_G25032	hypothetical protein ;;			1.05e-05	0.0173485	0.00102005	0.000245866	1	0.149578
JGI_V11_105152	11.3398	4.69359	11.3836	11.3893	11.63	4.93983	10.6581	5.08855	10.7735	11.6745	11.3181	11.4031	12.4081	5.12758	12.2203	5.2849	12.2726	4.88693	12.3113	4.75	12.6532	6.03154	12.0029	8.32172	NCBI_GNO_76344	scaffold_35	218168	219130	+	0	0	0	0	0	0	0	0	ARP1_G2221	0	ARP2_G3469		EOG4N8PMT	EOG4VDVTK	0.347284	1	0.419973	0.865968	1	0.95912
JGI_V11_105210	4.67571	4.85303	4.58878	4.71163	4.70016	4.33718	4.45594	4.63477	4.55523	4.33227	4.51894	4.65567	4.92076	4.43001	5.08865	4.58717	5.23968	4.33038	4.98981	4.26212	4.79356	4.55812	4.78096	4.25367	NCBI_GNO_152344	scaffold_35	391574	396398	-	0	0	0	0	0	0	0	td_s5c38g0	ARP1_G7943	0	ARP2_G8317	hypothetical protein ;;			0.0358612	1	0.135954	0.743723	1	0.957311
JGI_V11_105240	4.46816	4.56407	4.94087	4.66035	4.77018	4.41892	4.30384	4.49474	4.38799	4.66272	4.07052	4.3201	9.18567	4.76404	8.01107	4.54177	7.8655	4.35245	8.43632	4.576	9.33788	4.79838	7.93106	4.41657	NCBI_GNO_212344	scaffold_35	571009	574220	+	0	0	0	0	0	0	0	td_s5c50g0	ARP1_G12800	0	ARP2_G13302	hypothetical protein ;;	EOG498SJ0	EOG4XH4Z2	0.671726	1	0.549962	0.224076	1	0.950951
JGI_V11_105251	11.3826	6.07926	11.8777	11.6877	11.7378	6.92079	12.0137	6.37209	11.8104	11.6787	11.7752	11.4055	13.1938	6.03651	12.7285	6.99236	12.7372	6.67711	12.8298	6.60776	12.8493	6.50214	12.649	8.46266	NCBI_GNO_232344	scaffold_35	624163	625390	+	0	0	0	0	0	0	0	td_s5c63g2	0	0					0.364074	1	0.427808	0.611366	1	0.957311
JGI_V11_105294	6.85165	5.69917	6.45157	6.04171	5.89691	5.28777	5.63468	4.9315	5.77147	5.15984	5.63819	5.6052	7.74138	5.38921	6.31534	5.00706	6.94028	5.30965	5.96945	4.98814	6.56417	5.36906	6.32042	4.89507	0	scaffold_35	1022099	1022556	-	0	0	0	0	0	0	0	0	0	0					0.00485204	0.706873	0.0415623	0.643826	1	0.957311
JGI_V11_105307	11.2321	11.7497	11.2681	10.8546	10.0846	11.8911	10.8441	11.5994	10.5522	10.6134	10.2866	11.2434	10.1657	11.9531	8.94196	11.8057	9.77798	12.1381	9.55585	11.5099	8.22564	11.1374	8.39177	11.3246	NCBI_GNO_406344	scaffold_36	28482	30918	-	0	euNOG04429	0	meNOG07292	0	0	0	0	ARP1_G16381	0	ARP2_G17013	hypothetical protein ;;	EOG43TX9K	EOG4QJXF9	0.0123848	1	0.0735601	0.269703	1	0.957311
JGI_V11_105321	7.24819	7.76175	6.47954	7.18547	7.50639	8.52314	7.05161	8.03523	6.69601	6.87941	7.46614	7.61068	10.9988	8.01012	10.9731	8.24232	11.353	8.15636	11.2055	8.55599	10.9852	7.9254	11.262	8.09747	0	scaffold_36	92253	93150	-	0	0	0	0	0	0	0	0	0	0					0.737972	1	0.570723	0.528465	1	0.957311
JGI_V11_105346	6.90748	8.49328	7.2206	7.29529	7.71583	7.98854	7.52595	8.31051	7.72226	7.34981	7.79788	7.30062	8.27371	8.0073	9.01677	7.54651	9.67302	8.30601	9.62689	8.53437	9.81585	8.96861	10.1644	9.52422	NCBI_GNO_478344	scaffold_36	267478	269142	+	KOG4177	0	EC:2.1.1.43	0	0	Histone-lysine N-methyltransferase. Lysine degradation,Ankyrin	0	0	ARP1_G662	0	ARP2_G686	ankyrin repeat protein ;;	EOG4TX995	EOG4BS2C7	0.0153939	1	0.0840304	0.0308015	1	0.684215
JGI_V11_105494	7.18193	5.42631	7.67862	7.69963	7.50991	5.06613	6.163	4.84294	6.28706	6.15603	7.18046	6.51112	9.77476	4.84041	10.7453	5.7011	11.0793	5.02315	9.56397	5.3835	10.8793	5.29837	10.5858	4.9243	NCBI_GNO_730344	scaffold_36	990762	991343	-	0	0	0	0	0	0	0	td_s6c242g0	ARP1_G4750	0	ARP2_G5971	hypothetical protein ;;			0.272923	1	0.38136	0.41841	1	0.957311
JGI_V11_105498	10.9006	10.9024	10.5116	10.7113	11.5207	10.7905	11.0782	11.6825	10.814	11.068	11.3691	11.0279	7.81951	10.6548	8.02356	10.8869	8.02996	10.6475	8.27782	11.8353	9.33642	12.2874	9.74957	12.5648	NCBI_GNO_738344	scaffold_36	998300	999702	+	KOG3627	KOG3627	EC:3.4.21.1	meNOG10536	0	Chymotrypsin. ,Trypsin	GO:0004295/F:trypsin activity,GO:0006508/P:proteolysis and peptidolysis,GO:0004263/F:chymotrypsin activity	td_s6c243g0	ARP1_G549	0	ARP2_G578	proclotting enzyme precursor; src=ixodes_ISCW000320-PA			6.29e-05	0.0540752	0.00317949	0.00348418	1	0.376391
JGI_V11_105508	10.5292	8.58907	10.7539	11.2885	11.3548	8.50936	10.6269	7.62104	10.3837	10.748	10.9587	10.6492	11.9462	7.63686	11.6005	7.82553	11.7623	8.43525	11.1321	8.33476	11.8562	8.63627	11.817	8.44885	NCBI_GNO_762344	scaffold_36	1035069	1036676	-	0	0	0	0	0	0	0	td_s6c268g0	ARP1_G16462	0	ARP2_G17097	hypothetical protein ;;			0.817216	1	0.592835	0.803582	1	0.958454
JGI_V11_105542	11.8245	10.0598	12.1021	11.8703	11.8402	10.3885	10.9233	11.1098	10.9083	10.7704	11.1625	11.2845	9.21494	10.3614	9.86781	10.8897	8.88013	10.504	8.27857	10.2574	7.56265	10.3636	8.08196	9.18389	NCBI_GNO_24354	scaffold_37	97880	102341	+	KOG0236	KOG0236	0	meNOG23274	0	Sulfate/bicarbonate/oxalate exchanger SAT-1 and related transporters (SLC26 family)	0	td_s7c12g0	ARP1_G7380	0				EOG4ZSFWR	0.198648	1	0.333686	0.433428	1	0.957311
JGI_V11_105556	5.72547	5.4521	5.77613	5.76355	6.10127	5.32928	5.63328	5.41553	5.91005	5.42202	5.64717	5.58682	7.22831	5.52435	6.98595	5.82475	7.76874	5.74168	6.17983	4.93344	6.25144	5.92138	6.85357	4.99059	NCBI_GNO_58354	scaffold_37	194641	196412	+	0	0	0	0	0	0	0	td_s7c39g2	0	0					0.00802506	0.964314	0.0566992	0.0356903	1	0.700684
JGI_V11_105633	7.61283	7.15263	8.14161	8.44666	7.1388	7.30674	8.40787	7.82763	8.6861	9.14814	7.82035	8.9881	7.72852	6.98101	7.98134	8.10999	7.44462	7.65828	8.86133	10.1368	10.0607	10.6893	10.0502	10.5331	NCBI_GNO_256354	scaffold_37	674370	675625	-	0	0	0	0	0	0	0	td_s7c92g0	ARP1_G1828	0	ARP2_G2465	hypothetical protein ;;			1.16e-06	0.00458221	0.000269422	0.00299137	1	0.35993
JGI_V11_105708	4.8997	5.28603	5.00075	5.74093	4.87202	5.72031	4.87299	4.83419	5.07392	5.11359	4.67503	5.18525	10.1049	5.73379	9.40915	5.86497	9.77053	5.85218	11.3811	6.03335	9.23008	5.03559	9.27365	5.0579	NCBI_GNO_432354	scaffold_38	266035	266499	-	0	0	0	0	0	0	0	0	ARP1_G12907	0	ARP2_G13413	hypothetical protein ;;			0.333426	1	0.413261	0.682519	1	0.957311
JGI_V11_105750	10.3832	6.07377	10.1855	10.0268	10.4176	6.0714	9.42292	6.32236	9.78941	10.4809	9.88764	10.2759	5.72625	5.3609	6.68179	5.91474	6.35107	6.02922	5.97448	5.61526	5.41596	5.83315	5.51589	7.47229	NCBI_GNO_546354	scaffold_38	578465	580946	+	0	0	0	0	0	0	0	0	ARP1_G12877	0	ARP2_G13412	hypothetical protein ;;			0.661753	1	0.54658	0.609035	1	0.957311
JGI_V11_105781	5.61312	5.15748	6.17114	5.30199	5.83228	5.88746	5.1418	5.16348	4.92602	4.76652	5.22818	4.97827	5.92318	5.46128	5.43001	6.23668	5.78319	5.69299	4.68614	5.35305	5.24454	4.62861	5.46159	4.88902	NCBI_GNO_622354	scaffold_38	834133	837681	+	0	0	0	0	0	0	0	td_s8c76g1	0	0					5.13e-05	0.047817	0.00281152	0.743604	1	0.957311
JGI_V11_105792	5.18504	7.92572	6.0116	5.65327	5.85858	7.50874	5.52475	7.72228	6.16291	5.79098	5.24182	5.40943	4.81996	7.58385	5.36433	7.42902	5.41661	8.176	5.09466	7.24008	5.58114	7.95516	5.17383	6.86686	NCBI_GNO_496353	scaffold_38	867510	868339	-	KOG4297	0	0	0	0	C-type lectin	0	0	0	0	ARP2_G5890	hypothetical protein ;;			0.362177	1	0.426961	0.681728	1	0.957311
JGI_V11_105893	4.76385	4.71761	4.77457	5.50639	5.03783	4.54007	4.29336	5.05284	4.93058	4.88552	4.58907	4.62934	10.3991	4.31329	9.80884	4.49639	9.77143	4.76554	10.1259	4.64445	9.2453	4.39386	9.72509	4.72587	NCBI_GNO_158364	scaffold_39	552323	553555	-	KOG0508	0	0	0	0	Ankyrin repeat protein	0	td_s9c55g1	0	0					0.299138	1	0.395409	0.865608	1	0.95912
JGI_V11_105986	8.76736	9.24736	8.75682	8.70643	8.67469	9.18753	7.97879	8.62507	8.23497	7.50745	8.59309	7.66598	8.84775	9.49492	9.40633	9.82071	8.95144	9.58586	7.80146	8.65935	8.38683	8.31512	8.77292	8.79055	NCBI_GNO_374364	scaffold_40	106056	107547	-	0	0	0	0	0	0	0	0	ARP1_G2452	0	ARP2_G3493	glucosyl/glucuronosyl transferases ;; gustatory receptor ;; class b scavenger receptor cd36 domain.	EOG49KD6G	EOG47HBJW	1.87e-05	0.026133	0.00153656	0.717608	1	0.957311
JGI_V11_106003	10.5904	8.59966	10.5655	10.2791	9.97492	8.40007	10.9179	8.64071	10.5958	9.38419	9.96309	10.3339	7.03822	8.73152	7.22416	10.0825	6.90673	9.28274	7.04025	8.73775	6.69146	7.67898	6.52771	6.97524	NCBI_GNO_404364	scaffold_40	197980	199596	-	0	0	0	0	0	0	0	td_scaffold_40c21g2	ARP1_G461	0	ARP2_G526	hypothetical protein ;;			0.221832	1	0.3496	0.0474841	1	0.747999
JGI_V11_106012	9.13158	9.488	9.10476	9.59126	9.21234	9.13726	9.63325	9.98659	9.16811	9.93342	9.06413	9.81244	8.19168	9.31579	9.1446	9.32629	8.71712	9.52926	9.43029	9.56094	9.03882	10.1955	8.85248	10.5445	0	scaffold_40	223990	224418	-	0	0	0	0	0	0	0	0	0	0					0.00201299	0.423462	0.0248985	0.334573	1	0.957311
JGI_V11_106154	8.68233	7.87382	8.41467	8.28215	8.86646	8.10789	8.94085	8.15322	8.51323	8.43512	8.95519	8.54701	5.20286	7.74268	7.23607	8.30726	6.63819	7.99444	6.89006	7.8127	7.19964	8.03719	7.29763	8.24277	0	scaffold_40	1067720	1068912	-	0	0	0	0	0	0	0	0	0	0					0.0997189	1	0.240337	0.628927	1	0.957311
JGI_V11_106165	6.04548	8.20657	5.65556	5.67891	5.43211	7.39082	6.02759	7.69069	6.16769	6.40222	6.43749	6.72728	5.67251	8.14909	5.63975	6.80112	6.32622	7.66739	5.69289	7.96095	6.72603	8.46472	5.73468	8.48635	NCBI_GNO_30374	scaffold_41	74027	74856	-	0	0	0	0	0	0	0	0	ARP1_G12888	0	ARP2_G13396	hypothetical protein ;;		EOG43JJ2H	0.229062	1	0.354156	0.575266	1	0.957311
JGI_V11_106167	5.66163	5.57969	5.66744	6.35535	5.42744	5.81958	6.29693	6.32099	5.47595	6.55475	5.69735	7.60337	10.9681	5.79246	8.43171	5.27634	7.53712	5.43129	9.38857	6.06664	8.65913	5.73762	9.6726	6.01837	NCBI_GNO_36374	scaffold_41	83190	83834	+	0	0	0	0	0	0	0	0	0	0					0.128734	1	0.274002	0.706477	1	0.957311
JGI_V11_106202	6.03761	6.92965	5.42232	6.13787	6.90427	6.27247	6.44712	6.48979	6.01211	5.94911	6.2204	5.7875	5.53485	6.83398	5.72924	6.95791	5.76088	6.84683	5.3981	6.72568	5.76813	7.50136	6.2955	7.06007	NCBI_GNO_134373	scaffold_41	411318	411795	+	KOG1075	KOG0017	0	meNOG14329	0	FOG: Reverse transcriptase	0	0	ARP1_G16099	0	ARP2_G16726	hypothetical protein ;;			0.882652	1	0.609786	0.338857	1	0.957311
JGI_V11_106748	8.14302	5.61539	8.04715	6.97478	8.64203	5.86924	8.92921	5.73065	8.50431	6.49037	8.50896	6.99773	6.67893	5.14557	7.55651	5.47689	7.01192	5.37841	7.2125	5.29583	6.75906	5.60098	7.05826	5.7718	NCBI_GNO_572384	scaffold_44	908953	909492	-	0	0	0	0	0	0	0	td_s4c73g0	ARP1_G12797	0	ARP2_G13297	hypothetical protein ;;	EOG46Q5B5		0.255809	1	0.371065	0.481895	1	0.957311
JGI_V11_106886	5.70578	5.04516	5.44652	5.49853	5.03337	5.33936	6.0476	5.08914	5.86456	5.29949	5.6951	5.54611	6.92631	5.17797	6.3309	5.51523	6.89223	5.13379	6.45436	5.22844	6.75413	5.17529	6.71175	5.9697	NCBI_GNO_296394	scaffold_45	753932	755039	-	0	0	0	0	0	0	0	td_s5c101g1	ARP1_G779	Nasonia vitripennis hypothetical protein	ARP2_G900	transmembrane and tpr repeat-containing protein ;; o-linked n-acetyl glucosamine transferase ;; o-linked n-acetylglucosamine transferase	EOG43XSN0	EOG4TJ1S0	0.216691	1	0.34604	0.419273	1	0.957311
JGI_V11_107005	11.8226	11.2303	11.5694	12.0993	12.0077	11.0358	12.2564	11.7634	11.9643	12.1811	12.0121	12.0656	10.7683	10.7413	11.0041	10.4752	11.2608	11.0011	11.0023	11.4141	11.2595	10.9849	11.6209	11.7061	NCBI_GNO_542394	scaffold_46	548716	550296	-	0	0	0	0	0	0	0	0	0	0	ARP2_G233	hypothetical protein ;; spz ;; spaetzle-like cytokine.			0.00303556	0.539177	0.0317023	0.866782	1	0.95912
JGI_V11_107058	10.3668	10.5711	10.6167	10.5901	9.80245	11.0265	10.9605	11.5027	11.0464	11.4247	10.2618	11.6274	10.5235	10.1372	11.0231	11.0518	10.7174	10.4559	12.6605	13.697	13.1309	13.5688	13.0607	13.3246	0	scaffold_46	1026378	1027196	+	KOG0118	0	0	0	0	FOG: RRM domain	0	0	0	0					0.0164573	1	0.0871322	0.0434362	1	0.732808
JGI_V11_107072	7.82972	8.58314	7.39549	8.3438	6.5339	8.18601	7.21482	8.68033	8.22419	8.57432	7.09423	8.52067	6.88888	8.6341	8.09678	9.14159	7.17608	8.43638	8.36748	8.58416	7.94836	8.85842	6.8136	8.97916	0	scaffold_47	89435	89866	+	0	0	0	0	0	0	0	0	0	0					0.284883	1	0.388061	0.9142	1	0.960156
JGI_V11_107104	11.8126	11.5495	11.7441	11.7433	11.8831	11.4602	11.5425	11.2668	11.4831	11.6181	11.8609	11.6465	11.2395	11.5891	11.0711	11.4248	11.1648	11.4193	10.7958	11.4555	10.4176	10.6887	10.6627	11.1876	0	scaffold_47	318931	319575	+	KOG4384	0	0	0	0	Uncharacterized SAM domain protein	0	0	0	0			EOG4W6MBR	EOG483K04	0.00164877	0.375745	0.0220929	0.0553573	1	0.765923
JGI_V11_107218	12.9693	12.8803	12.8815	12.8737	12.9169	12.9282	12.4032	12.3023	12.7171	12.7593	12.7478	12.7192	13.1814	12.9507	12.9266	12.9226	13.048	12.9449	12.5813	12.9642	12.5364	12.5941	12.4941	12.34	NCBI_GNO_340404	scaffold_48	209288	210076	+	KOG0613	0	0	0	0	Projectin/twitchin and related proteins	0	0	0	0			EOG4THT8C	EOG41ZM4D	4.18e-05	0.0414079	0.00243468	0.414573	1	0.957311
JGI_V11_107316	5.08736	5.1846	5.14594	4.94166	5.44729	5.22363	5.26097	5.35465	5.21712	5.3789	5.13172	5.61735	4.65112	5.34022	4.6684	5.41604	5.11006	5.52275	5.00863	5.63982	4.96061	5.8712	4.75846	5.29464	NCBI_GNO_570404	scaffold_48	897862	898779	+	0	0	0	0	0	0	0	0	ARP1_G7378	0	ARP2_G7755	hypothetical protein ;;			0.0711133	1	0.200668	0.909515	1	0.959428
JGI_V11_107323	5.757	4.58839	4.81618	5.05257	4.72963	4.70349	5.92804	5.8632	6.41844	6.92851	6.18891	6.49769	6.25228	4.92555	5.96209	5.03453	6.1393	4.85262	7.48484	6.33257	7.94127	6.85015	6.70904	5.93908	NCBI_GNO_36414	scaffold_49	17425	19287	+	KOG1052	KOG1052	0	meNOG25177	0	Glutamate-gated kainate-type ion channel receptor subunit GluR5 and related subunits	0	0	ARP1_G11207	0	ARP2_G11692		EOG4QFTV8	EOG425BKQ	1.85e-07	0.00158615	9.33e-05	0.965691	1	0.963997
JGI_V11_107344	4.82088	10.0089	4.40102	4.86534	5.26035	10.0623	4.51683	9.99968	5.1928	4.77972	4.7513	4.60519	5.72908	9.72614	5.12024	10.1572	5.28427	10.0697	5.48999	9.97113	4.82968	8.88968	4.9378	7.90913	NCBI_GNO_98414	scaffold_49	267799	269063	+	0	0	0	0	0	0	0	0	ARP1_G7956	0	ARP2_G8331	hypothetical protein ;;			0.218972	1	0.347662	0.843562	1	0.958883
JGI_V11_107453	6.71468	9.83947	7.47088	7.05129	7.12349	9.57924	7.81991	9.22715	7.96151	8.72096	9.30154	8.38199	6.90238	9.72636	7.44882	9.44237	7.11493	9.62531	7.22375	9.22159	8.22332	11.0256	7.41922	10.9083	NCBI_GNO_340414	scaffold_50	119998	121597	+	0	0	0	0	0	0	0	td_scaffold_50c8g0	ARP1_G15980	0	ARP2_G16607	hypothetical protein ;;			0.0679304	1	0.195775	0.973622	1	0.964229
JGI_V11_107541	10.7998	10.9751	10.8145	10.8698	11.1258	11.1033	10.1724	10.4345	10.2148	10.2833	10.531	9.98485	11.5575	10.8039	11.4657	10.7689	11.8063	10.7289	11.3207	11.0934	11.4207	10.4945	11.3521	10.1127	0	scaffold_51	51	1771	+	KOG1988	KOG1988	0	meNOG06173	0	Uncharacterized conserved protein	0	0	0	0			EOG480GBJ	EOG4G1S86	7.97e-05	0.0627375	0.00368881	0.0196188	1	0.619298
JGI_V11_107542	14.6052	14.4971	14.5531	14.9539	14.3288	14.6282	14.3095	14.6973	14.3019	14.3762	14.431	14.8716	14.7651	14.6723	14.6753	14.5223	14.8751	14.7401	15.0361	15.0765	15.3728	15.209	14.9457	15.2137	NCBI_GNO_423	scaffold_51	19230	19891	-	0	0	0	0	0	0	0	td_s1c1g0	ARP1_G28	0	ARP2_G24	hypothetical protein ;;	EOG4KH1B6	EOG486F66	0.0208963	1	0.0996077	0.000881978	1	0.230257
JGI_V11_107654	12.1453	12.959	12.2757	12.2296	11.8955	12.7319	11.5661	12.7882	11.9007	11.7784	11.5373	11.9354	10.9926	13.2788	10.973	13.2635	10.7655	13.3272	10.6578	13.0529	9.9907	12.8512	9.91044	13.0072	NCBI_GNO_228424	scaffold_51	762335	763813	+	0	0	0	0	0	0	0	0	ARP1_G20604	MGC89911 protein	ARP2_G22864	mgc89911 protein ;;			0.00069094	0.221019	0.0129953	0.78374	1	0.958454
JGI_V11_107684	6.3559	6.49972	5.52135	6.06312	6.45308	6.10167	5.7874	6.55502	5.74373	5.1997	6.34861	5.95634	10.3258	6.01305	8.71931	6.10837	8.85663	5.00925	8.92151	5.95345	7.35004	5.16683	10.3716	5.23804	NCBI_GNO_284424	scaffold_51	862131	863443	+	0	0	0	0	0	0	0	0	0	0					0.33729	1	0.415099	0.859225	1	0.95912
JGI_V11_107850	6.77414	5.6838	5.84302	8.36698	5.9692	5.18084	8.79018	6.26443	7.67838	8.75409	8.4095	10.315	5.70323	5.98758	5.71228	5.90461	5.39393	4.97473	10.7719	10.926	6.37601	10.5907	8.78219	10.19	NCBI_GNO_78434	scaffold_53	142968	143828	-	0	0	0	0	0	0	0	0	0	0					1.47e-05	0.0218933	0.00128727	0.0781137	1	0.807941
JGI_V11_107952	5.54238	5.68565	5.47655	6.21275	5.63683	5.2772	6.9177	7.25374	6.43583	7.93478	7.64084	7.89787	4.74088	5.87881	5.02173	7.20437	4.96496	6.03778	5.42009	7.59202	5.27465	8.29953	7.31845	8.56465	NCBI_GNO_200434	scaffold_53	730027	730506	-	0	0	0	0	0	0	0	0	0	0					3.77e-06	0.00983908	0.000578513	0.579213	1	0.957311
JGI_V11_108155	6.47428	4.59064	7.061	6.43006	7.13485	5.59329	5.81464	4.96593	6.20385	5.44259	6.07832	5.59872	6.45288	5.18985	5.64689	5.16513	5.9398	5.09941	5.67478	4.56152	6.0579	4.73669	6.63742	4.98832	NCBI_GNO_84444	scaffold_55	279368	281221	+	KOG1869	0	0	0	0	Splicing coactivator SRm160/300. subunit SRm300	0	td_s5c21g0	0	0					0.085772	1	0.222749	0.303131	1	0.957311
JGI_V11_108321	6.05634	10.3626	7.0592	8.40707	6.06792	10.9501	6.00075	9.99245	7.04837	7.28918	6.65715	6.76271	12.876	10.1563	12.4214	9.72902	12.6088	10.149	12.5253	12.3607	12.7497	12.3085	12.635	12.0426	0	scaffold_57	140	551	-	0	0	0	0	0	0	0	0	0	0					0.882136	1	0.609646	0.323444	1	0.957311
JGI_V11_108322	7.76183	10.1558	7.90121	7.68931	8.09567	10.2415	6.38573	9.2497	7.20795	7.46648	7.96108	7.49658	6.03573	9.79584	5.60793	9.24407	5.20504	9.95272	6.16554	9.91815	6.01252	9.60926	6.25291	9.40513	NCBI_GNO_18454	scaffold_57	13567	14463	-	0	0	0	0	0	0	0	td_s7c1g0	ARP1_G16220	0	ARP2_G16849	hypothetical protein ;;			0.200788	1	0.335137	0.0398669	1	0.72051
JGI_V11_108384	9.11274	10.7263	9.22031	9.90438	9.15794	10.6268	9.11202	10.9269	9.02141	9.65652	9.07936	9.58901	9.79237	10.508	10.0712	10.8164	9.20954	10.853	9.72631	11.373	9.77105	11.153	9.74601	11.2592	NCBI_GNO_172454	scaffold_57	418143	420183	+	0	0	0	0	0	0	0	td_s7c23g0	ARP1_G8531	0	ARP2_G8888	hypothetical protein ;;			0.81381	1	0.592065	0.0870127	1	0.829883
JGI_V11_108438	10.3654	9.03025	10.3427	10.0057	10.7134	9.81378	9.04413	8.0535	9.2529	9.18116	9.96709	9.06402	9.71718	9.61109	9.3697	9.29643	9.47986	9.36735	8.60322	8.46578	8.88304	7.8025	8.91474	7.70368	NCBI_GNO_280454	scaffold_58	90657	91394	-	0	0	0	0	0	0	0	td_s8c7g1	ARP1_G16172	0	ARP2_G16799	hypothetical protein ;;			5.95e-06	0.0129035	0.000758695	0.698027	1	0.957311
JGI_V11_108452	5.70435	5.07007	5.04899	5.35634	5.81866	5.22688	5.07194	4.46404	5.52734	5.1932	5.33342	5.12694	6.85984	4.77902	8.02474	4.79851	8.42231	4.97569	6.31783	4.50769	8.08695	4.90366	5.7551	5.02687	NCBI_GNO_308454	scaffold_58	213147	214042	+	0	0	0	0	0	0	0	td_s8c18g1	0	0					0.109947	1	0.252215	0.544259	1	0.957311
JGI_V11_108507	10.3311	11.1357	10.4255	10.2821	10.4014	10.8252	10.412	10.9885	10.3467	10.5631	10.4597	10.3249	10.3177	11.2751	9.92483	11.1399	10.1616	11.185	10.1135	10.3888	10.2493	10.9399	10.1181	10.8722	NCBI_GNO_398454	scaffold_58	407020	407599	-	0	0	0	0	0	0	0	td_s8c59g0	0	0	ARP2_G1698	n4-beta-n-acetylglucosaminyl-l-asparaginase ;;			0.193021	1	0.329968	0.409781	1	0.957311
JGI_V11_108558	5.45624	8.31186	5.34849	5.33245	6.01775	8.63214	5.6227	8.18297	5.81643	5.6837	5.91067	5.92432	5.09865	7.22491	5.62674	7.47759	5.55823	6.72591	5.23314	8.48106	5.06233	8.31877	5.9865	9.11864	0	scaffold_59	51526	52844	+	0	0	0	0	0	0	0	0	0	0					0.571611	1	0.515226	0.159348	1	0.912535
JGI_V11_108768	5.13053	4.5884	5.29863	5.61797	5.17859	5.94416	4.74209	5.02505	4.91107	5.07964	5.49418	5.03103	8.49618	5.04645	8.17245	5.19069	8.25427	4.96153	8.31957	4.71585	8.5868	5.36066	9.18455	5.39635	NCBI_GNO_420464	scaffold_60	651319	652446	+	0	0	0	0	0	0	0	td_scaffold_60c79g0	ARP1_G6804	0	ARP2_G7305	hypothetical protein ;;		EOG4FJF32	0.984804	1	0.634862	0.105038	1	0.848649
JGI_V11_108780	11.6644	9.88533	11.4182	10.7488	10.8334	9.28728	10.9278	8.76229	11.0426	10.7899	10.1658	10.361	7.46667	9.30981	6.57694	9.01632	6.2367	9.18421	6.61847	8.49382	6.79075	8.49205	6.01542	8.59168	NCBI_GNO_446464	scaffold_60	707369	709547	+	0	0	0	0	0	0	0	td_scaffold_60c92g5	0	0					0.115068	1	0.258691	0.72155	1	0.957311
JGI_V11_108870	12.1295	12.3312	12.2629	12.378	12.1458	12.1444	12.556	12.487	12.0528	11.9698	12.1238	12.6604	9.89039	12.1047	11.6405	11.6833	11.0896	11.9857	10.9775	11.7527	10.3427	12.647	10.8865	12.6796	NCBI_GNO_158474	scaffold_61	328516	330745	-	KOG2806	KOG2806	0	meNOG28802	0	Chitinase	GO:0005576/C:extracellular region,GO:0006030/P:chitin metabolism,GO:0008061/F:chitin binding	0	ARP1_G647	prenylcysteine oxidase 1	ARP2_G761	hypothetical protein ;; discoidin domain receptor ;; discoidin domain-containing receptor 2 precursor	EOG4HQC05	EOG4FXX15	0.520403	1	0.494533	0.835498	1	0.958603
JGI_V11_109262	7.51182	5.81495	8.24679	6.3628	7.62016	5.21637	8.80585	6.40079	8.09438	6.3637	8.04048	6.92767	7.52423	6.04436	8.1998	7.16571	7.56293	5.24248	7.50759	5.40856	8.01218	6.25393	7.66459	5.97796	0	scaffold_64	144391	144927	+	0	0	0	0	0	0	0	0	0	0			EOG46Q5B5		0.233612	1	0.356621	0.0610463	1	0.774126
JGI_V11_109466	12.2731	8.58917	12.0567	12.1376	12.3826	8.59086	13.1906	6.50844	12.5782	12.2983	12.2749	12.4208	12.607	8.52129	12.5628	8.01761	12.804	8.65251	13.1872	6.82889	12.6884	6.64397	13.1404	8.2131	NCBI_GNO_274494	scaffold_66	79192	85303	+	0	0	0	0	0	0	0	td_s6c10g0	0	0	ARP2_G8688	conserved hypothetical protein; src=ixodes_ISCW009386-PA	EOG434TP6	EOG4MGZ3P	0.911006	1	0.616919	0.416869	1	0.957311
JGI_V11_109584	7.80623	9.92834	9.11393	8.94534	8.92506	9.89566	8.10526	10.0251	9.56949	9.01269	8.8736	8.06475	10.9058	9.90978	11.2656	11.6976	10.7628	10.4406	10.4347	9.74864	11.3829	10.3931	10.9085	9.13419	NCBI_GNO_26504	scaffold_67	4792	5833	+	0	0	0	0	0	0	0	td_s7c1g1	0	0					0.261923	1	0.374765	0.561101	1	0.957311
JGI_V11_109621	11.5457	11.2251	11.8745	11.7542	10.9913	11.1162	11.8475	11.0164	12.0701	11.9695	11.3024	11.9752	11.9334	11.1684	12.2054	10.8246	11.9766	11.1288	12.4925	10.6957	12.4937	11.2729	12.1122	10.3597	NCBI_GNO_94504	scaffold_67	132396	135817	-	KOG1330	KOG1330,euNOG12065	0	meNOG17292	0	Sugar transporter/spinster transmembrane protein	0	td_s7c25g2	ARP1_G16108	0	ARP2_G16734	at5g43400/mwf20_9 ;;			0.316366	1	0.40448	0.422442	1	0.957311
JGI_V11_109683	10.9793	12.2193	10.7624	11.7662	12.2113	12.7822	10.3512	11.9834	10.0591	10.6489	10.9738	10.7813	13.0345	12.7134	13.5401	13.1636	12.7553	12.9275	11.7006	13.3193	12.4169	12.7951	12.2943	13.1266	NCBI_GNO_224504	scaffold_67	477508	478018	-	KOG0106	0	0	0	0	Alternative splicing factor SRp55/B52/SRp75 (RRM superfamily)	0	td_s7c93g2	ARP1_G24128	0	ARP2_G25245	hypothetical protein ;;			0.134859	1	0.280222	0.423066	1	0.957311
JGI_V11_109794	4.97575	5.63328	5.75624	4.87059	5.22587	5.89237	4.91587	5.9328	5.2728	4.92036	4.81698	5.20327	4.86401	6.45315	5.24943	6.53792	4.89004	6.14222	4.68664	6.91081	5.06014	7.508	5.21231	6.10009	NCBI_GNO_470504	scaffold_68	543297	543971	+	0	0	0	0	0	0	0	td_s8c90g0	0	0	ARP2_G25660	hypothetical protein ;;	EOG4NZSB3	EOG4DRG8X	0.980862	1	0.634214	0.209419	1	0.9436
JGI_V11_109980	12.8926	12.752	14.0489	13.8305	13.2884	12.5346	12.1411	9.36147	11.679	13.1311	13.3845	14.1152	7.41954	13.0559	7.69942	11.8781	7.94143	12.3054	7.69374	7.38682	7.05391	9.29047	7.62448	10.8274	NCBI_GNO_374514	scaffold_70	359532	360038	-	0	0	0	0	0	0	0	0	ARP1_G22	0	ARP2_G19	neurexin IV; src=ixodes_ISCW023368-PA	EOG48W9JK	EOG4G4NK4	0.220279	1	0.348702	0.643596	1	0.957311
JGI_V11_110066	9.60563	5.52502	9.33587	8.58098	7.31323	4.92706	9.65471	5.21143	9.10567	8.53707	7.65444	8.5363	4.49125	4.82957	4.78506	4.81495	4.61972	4.90204	4.58781	4.93028	4.97082	5.24401	4.73256	5.14926	NCBI_GNO_22524	scaffold_71	137292	138462	-	0	0	0	0	0	0	0	0	ARP1_G16158	0	ARP2_G16787		EOG469PBZ		0.401146	1	0.445004	0.679352	1	0.957311
JGI_V11_110094	14.4893	14.5722	14.5261	14.6932	14.6013	13.9103	14.609	13.7559	14.3027	14.35	14.4885	14.4212	12.3846	14.0704	12.7737	13.1639	12.6552	13.9241	12.4426	11.9686	12.7936	11.422	13.1533	13.3256	NCBI_GNO_88524	scaffold_71	421677	424060	+	0	0	0	0	0	0	0	0	ARP1_G24010	0	ARP2_G17093	c-type lectin ctl - mannose binding. ;; serine protease ;; c-type lectin ctl - mannose binding. transcript a		EOG4K0WHC	0.446691	1	0.465075	0.611724	1	0.957311
JGI_V11_110126	8.06731	6.54636	8.0874	7.83694	7.65663	5.82884	7.41542	6.91605	7.09249	7.30351	7.42208	7.27274	5.91807	6.51937	6.3881	5.07263	5.30928	5.78053	5.46455	6.48148	5.97478	6.18924	5.79392	6.81344	NCBI_GNO_158524	scaffold_71	606985	607588	+	0	0	0	0	0	0	0	td_s1c50g1	ARP1_G23793	0	ARP2_G24898	hypothetical protein ;;			0.805651	1	0.589373	0.621226	1	0.957311
JGI_V11_110140	8.34092	6.48374	7.6049	7.58437	7.52389	5.47379	8.06898	6.99654	7.78946	7.40088	7.34793	7.69646	5.08175	4.98538	5.11422	5.60733	5.16679	4.83884	5.2959	6.92123	5.12028	6.1012	4.99885	5.8971	NCBI_GNO_212524	scaffold_72	31327	32455	-	KOG1987	KOG1987	0	meNOG04832	0	Speckle-type POZ protein SPOP and related proteins with TRAF. MATH and BTB/POZ domains	GO:0005515/F:protein binding	td_s2c1g12	ARP1_G320	conserved hypothetical protein	ARP2_G380	hypothetical protein ;; btb/poz domain-containing protein ;; mgc154338 protein			0.319808	1	0.406235	0.804591	1	0.958454
JGI_V11_110143	11.6626	10.8428	11.4906	11.2027	11.5087	10.1113	10.3205	9.09648	11.151	10.5225	10.3655	10.4207	8.91399	10.3826	9.45629	11.0856	8.82435	10.1398	9.28797	8.52952	8.92773	8.04089	8.57767	8.76962	NCBI_GNO_218524	scaffold_72	38672	39687	+	0	0	0	0	0	0	0	td_s2c10g2	0	0	ARP2_G25212	hypothetical protein ;;			0.188361	1	0.326323	0.797593	1	0.958454
JGI_V11_110169	8.50293	8.43392	8.29372	8.0009	7.97636	9.17591	8.01932	8.0548	8.12762	8.35658	7.70916	8.52462	6.40722	8.79365	6.42253	9.04758	7.22784	9.1335	5.73347	9.00411	5.74934	8.76094	5.98082	8.66859	NCBI_GNO_270524	scaffold_72	170570	176344	-	KOG1565	KOG1565,euNOG11684	EC:3.4.24.65	meNOG09179,meNOG25075	0	Macrophage elastase. ,Gelatinase A and related matrix metalloproteases	GO:0004222/F:metalloendopeptidase activity,GO:0005578/C:extracellular matrix (sensu Metazoa),GO:0006508/P:proteolysis and peptidolysis,GO:0008237/F:metallopeptidase activity,GO:0008270/F:zinc ion binding	td_s2c31g1	ARP1_G282	0	ARP2_G9567			EOG4D83ZT	0.00984426	1	0.0643259	0.358531	1	0.957311
JGI_V11_110178	6.24479	10.7863	4.72716	4.99585	4.63223	10.2032	5.17434	10.6091	4.83707	5.02967	5.19805	5.48022	4.63802	10.9664	4.58824	10.8233	4.52723	10.8595	4.52542	9.50839	4.48314	10.7	4.34016	9.28887	NCBI_GNO_288524	scaffold_72	203598	204901	-	0	0	0	0	0	0	0	0	ARP1_G1426	0	ARP2_G1855	hypothetical protein ;; solute carrier family member a3 ;; protein star			0.268575	1	0.378737	0.827844	1	0.958603
JGI_V11_110202	10.9031	11.7254	11.058	10.8218	10.8103	11.7137	10.0478	10.8999	10.6208	10.7753	10.2083	10.5109	11.0704	11.2877	11.4409	11.2288	11.2384	11.5676	10.9599	10.4979	10.6667	10.382	10.7388	10.2924	NCBI_GNO_330524	scaffold_72	272955	274379	-	0	euNOG04599	EC:2.8.2.-	meNOG09774	0	Sulfotransferases.	0	td_s2c47g1	ARP1_G6965	0	ARP2_G7710	galactose-3-o-sulfotransferase ;;	EOG47H478	EOG4Z3C7N	4.32e-06	0.0103517	0.000608654	0.800734	1	0.958454
JGI_V11_110217	6.46832	8.11548	6.2504	6.54429	5.43964	8.60835	6.15425	8.40003	6.65825	6.32747	6.84297	6.74825	7.85828	8.34669	9.23791	8.85835	8.88502	8.70827	9.22817	8.39989	9.96555	8.93329	9.23941	8.43054	NCBI_GNO_358524	scaffold_72	348455	349510	+	0	0	0	0	0	0	0	0	ARP1_G1426	0	ARP2_G1855	hypothetical protein ;; solute carrier family member a3 ;; protein star			0.563739	1	0.512408	0.4564	1	0.957311
JGI_V11_110228	7.25019	6.86788	8.10107	7.16378	7.82757	6.42945	7.91093	7.13423	7.43627	8.45973	8.47026	8.13223	5.38589	6.48864	5.05223	7.03446	4.77578	6.84018	5.04105	6.47277	4.70863	6.8923	5.06081	7.47729	NCBI_GNO_382524	scaffold_72	381869	383356	-	KOG1216	KOG1181	0	meNOG16479	0	von Willebrand factor and related coagulation proteins	0	td_s2c67g0	0	0					0.090282	1	0.228276	0.102212	1	0.84559
JGI_V11_110302	5.75024	6.11411	5.90664	5.73975	5.91219	6.11156	5.83494	6.44051	5.74517	6.28301	6.47234	6.01273	6.76834	5.90785	6.42253	6.89829	6.31681	6.85291	6.92938	7.3002	7.16977	7.63281	7.31926	7.01443	0	scaffold_73	139887	140747	-	0	0	0	0	0	0	0	0	0	0			EOG4PZGR7	EOG45HXRM	0.00130325	0.32812	0.0192926	0.054838	1	0.765923
JGI_V11_110319	5.95296	7.88689	5.20037	5.14845	5.98715	7.63126	5.41983	7.7186	5.88564	5.98947	5.53875	6.26692	4.74166	7.8862	5.19894	7.77393	5.1499	8.11656	5.23414	7.83209	5.4255	8.71079	4.97037	7.63828	NCBI_GNO_106534	scaffold_73	294988	296816	-	0	0	0	0	0	0	0	0	ARP1_G23496	0	ARP2_G24595	hypothetical protein ;;		EOG44FC78	0.98927	1	0.63615	0.55594	1	0.957311
JGI_V11_110480	10.9256	10.6908	11.0219	10.8523	11.0014	10.7972	10.562	10.0927	10.6794	10.7685	10.9493	11.1028	11.6916	10.5969	11.6495	10.6523	11.632	10.5496	11.957	10.7165	11.5424	10.2496	11.7619	10.5675	NCBI_GNO_114544	scaffold_75	273300	274928	+	KOG4257	KOG4257	0	meNOG05396	0	Focal adhesion tyrosine kinase FAK. contains FERM domain	0	td_s5c29g1	0	0	ARP2_G199	hypothetical protein ;;		EOG4KSVBB	0.316183	1	0.404406	0.297115	1	0.957311
JGI_V11_110692	7.47963	10.101	7.98538	7.82281	7.76795	10.9342	7.03707	10.3066	7.59541	8.38145	7.88252	7.85158	12.2739	9.67287	11.6713	9.20417	11.9406	10.1824	11.7612	12.4221	12.1108	12.2555	11.7282	11.8129	NCBI_GNO_76553	scaffold_77	108166	109109	-	0	0	0	0	0	0	0	0	ARP1_G7383	0	ARP2_G7758	hypothetical protein ;;			0.65408	1	0.543946	0.325527	1	0.957311
JGI_V11_110747	7.02404	6.76305	7.37603	6.94716	6.63455	7.00392	6.99892	6.37429	7.13899	7.12522	6.68099	7.23731	7.94185	6.73397	8.09577	7.16601	7.98796	6.89083	7.72246	6.64186	7.93066	6.98499	7.82896	6.77332	NCBI_GNO_154554	scaffold_77	495273	496975	-	0	0	0	0	0	0	0	0	0	0					0.354261	1	0.42341	0.539692	1	0.957311
JGI_V11_110836	10.7707	10.5323	10.7636	10.462	10.9336	10.4855	10.1108	9.46076	10.2448	11.1935	10.838	11.0093	11.9783	10.3926	11.1778	9.99131	11.7841	10.2523	11.3388	10.274	11.6927	10.1145	11.4569	10.6555	NCBI_GNO_288554	scaffold_78	284418	285131	+	KOG4198	0	0	0	0	RNA-binding Ran Zn-finger protein and related proteins	0	td_s8c24g0	0	0	ARP2_G25460	hypothetical protein ;;			0.578849	1	0.518281	0.60851	1	0.957311
JGI_V11_110861	8.81335	5.50498	8.78344	8.82186	10.3409	5.4943	9.02503	5.36657	8.60666	8.6223	10.1247	8.85948	9.68319	5.13037	8.38093	6.809	9.55638	5.61505	9.96312	5.5535	9.11587	5.41637	9.93057	6.10073	NCBI_GNO_370554	scaffold_78	422901	423476	-	0	0	0	0	0	0	0	0	0	0	ARP2_G16955	hypothetical protein ;; ana ;;			0.499219	1	0.486766	0.725394	1	0.957311
JGI_V11_110865	5.27745	5.71166	5.69365	5.42801	6.132	6.42695	4.80371	5.37302	5.37725	4.80399	5.67305	5.1438	5.07961	5.91143	5.31973	6.51579	5.19741	6.90055	4.48504	5.68083	5.0007	6.57015	5.17215	6.00632	NCBI_GNO_378554	scaffold_78	476000	478674	+	KOG4161	0	0	0	0	Methyl-CpG binding transcription regulators	0	td_s8c51g5	ARP1_G5940	0	ARP2_G6728	hypothetical protein ;;			0.00975733	1	0.0640834	0.445555	1	0.957311
JGI_V11_110881	6.80156	5.88735	6.55972	6.21473	6.9298	5.80692	5.53956	5.33813	5.33994	5.22125	5.75278	5.83654	4.90451	5.85512	4.98313	5.47246	5.37097	5.74036	4.78359	5.07484	4.96485	5.21427	5.16578	5.05765	0	scaffold_78	550952	551867	-	0	0	0	0	0	0	0	0	0	0					0.104917	1	0.246229	0.347282	1	0.957311
JGI_V11_110938	11.6404	9.42405	11.0523	10.9422	11.025	9.0876	12.1818	9.53076	11.5164	10.6848	11.2795	10.9785	6.73206	9.22502	7.27776	9.18089	6.30236	9.26419	6.97267	9.56277	6.51527	8.80857	7.38067	8.09726	NCBI_GNO_132564	scaffold_79	294821	298993	+	KOG1513	KOG1513	0	meNOG04358	0	Nuclear helicase MOP-3/SNO (DEAD-box superfamily)	0	td_s9c31g6	ARP1_G5945	CG3491 CG3491-PA	ARP2_G6733	hypothetical protein ;;		EOG473VHX	0.416342	1	0.451182	0.214172	1	0.94754
JGI_V11_110979	11.7472	11.8782	11.9433	11.539	11.4564	11.6069	11.7642	11.5787	11.2284	10.5387	10.981	10.7533	7.58412	11.874	8.98481	12.5568	8.37595	11.6814	7.70891	10.7039	6.93171	11.0488	6.76277	10.4159	NCBI_GNO_204564	scaffold_79	464107	467906	-	KOG4297	0	0	0	0	C-type lectin	0	td_s9c50g2	ARP1_G986	0	ARP2_G1173	hypothetical protein ;; jmjc domain-containing histone demethylation protein ;; kdm4a			6.9e-05	0.0564146	0.00331703	0.0636756	1	0.779575
JGI_V11_111059	6.30181	4.75594	6.19529	5.64847	6.43583	4.76617	7.23976	5.12975	6.12436	5.38055	7.49487	6.16074	5.10156	5.13355	4.76875	4.65642	5.37347	4.77983	5.21212	5.18769	5.15549	5.17261	5.05733	4.84945	0	scaffold_80	369588	370357	+	0	0	0	0	0	0	0	0	0	0					0.0355035	1	0.135278	0.180205	1	0.926094
JGI_V11_111191	5.2456	4.90707	5.35299	5.4534	5.61114	4.97243	5.3924	5.29008	5.21667	5.38242	4.99869	5.1447	6.17378	5.11461	6.01006	5.43187	6.18916	5.02872	5.79043	5.27925	5.74032	5.51815	6.40098	4.99621	NCBI_GNO_250574	scaffold_82	235090	237041	+	0	0	0	0	0	0	0	0	0	0			EOG4B2RFT	EOG425BRP	0.772174	1	0.580221	0.928677	1	0.961836
JGI_V11_111286	11.6881	11.4348	11.8099	11.7854	11.8207	11.3671	11.7876	11.4349	11.7669	11.8665	12.124	12.0725	12.1485	11.2406	12.0721	11.2315	12.1993	11.4537	12.1764	11.9193	12.4269	11.7306	11.9427	11.4715	NCBI_GNO_122584	scaffold_83	261835	263086	+	KOG2692	KOG2692	EC:2.4.99.10	meNOG11389	2.4.99.1	Neolactotetraosylceramide alpha-2.3-sialyltransferase. Blood group glycolipid biosynthesis - neolact series,Sialyltransferase	GO:0005794/C:Golgi apparatus,GO:0006486/P:protein amino acid glycosylation,GO:0008373/F:sialyltransferase activity,GO:0016020/C:membrane	0	0	0	ARP2_G5326	cmp-n-acetylneuraminate-beta-galactosamide-alpha-2,6-sialyltransfer ase ;;	EOG41ZCS6	EOG40W1H8	0.0256793	1	0.112234	0.864885	1	0.95912
JGI_V11_111421	7.69834	8.24841	7.62856	7.59964	8.74492	8.51395	7.59017	8.41248	7.79362	8.13741	7.92865	7.47773	7.53098	8.45645	7.58658	8.88828	7.36957	8.60041	7.4116	8.66681	7.5748	8.86784	7.71306	8.78784	NCBI_GNO_102594	scaffold_85	329472	331532	-	0	0	0	0	0	0	0	0	0	0					0.758157	1	0.575812	0.310251	1	0.957311
JGI_V11_111498	8.08126	8.4964	8.05132	7.9764	7.98837	9.10978	7.83939	8.64104	7.23845	7.01408	7.4247	7.59533	9.72669	8.56044	9.03823	9.11712	8.89033	9.09411	8.73609	9.13163	8.54783	8.95338	8.69609	8.91275	0	scaffold_86	270279	271787	-	0	0	0	0	0	0	0	0	0	0					0.0173331	1	0.0896608	0.240449	1	0.955281
JGI_V11_111512	5.35022	5.80854	5.74882	5.58058	5.74634	5.76608	5.58341	6.09402	5.70062	5.34335	5.31141	5.67505	6.5346	5.72479	6.22907	5.85128	6.52527	5.82758	6.37881	5.72747	6.12908	5.52262	6.18625	5.53625	0	scaffold_86	326702	328610	+	0	0	0	0	0	0	0	0	0	0					0.118223	1	0.262578	0.329438	1	0.957311
JGI_V11_111549	11.2681	10.8297	10.9501	10.8279	11.0337	10.7387	11.5976	10.7863	11.0519	10.6235	11.2591	11.3253	9.86083	10.3947	9.19531	10.7938	9.41641	11.0047	9.82397	11.0785	9.24364	10.4348	9.3755	10.0589	NCBI_GNO_360594	scaffold_86	397177	400332	-	0	0	0	0	0	0	0	td_s6c57g6	ARP1_G290	0	ARP2_G11688	hypothetical protein ;;			0.818953	1	0.593352	0.282769	1	0.957311
JGI_V11_111599	10.4929	7.14136	10.2029	8.99466	10.2328	7.35287	9.35247	6.57912	10.0482	10.3546	10.3753	9.76686	7.03005	7.89322	6.72692	8.19504	6.4461	7.22034	6.57289	6.2734	6.1252	6.74254	6.13782	7.40257	NCBI_GNO_496594	scaffold_87	100132	101522	-	0	0	0	0	0	0	0	td_s7c24g1	ARP1_G388	0	ARP2_G426	hypothetical protein ;;		EOG4JQ8RZ	0.618713	1	0.531321	0.162856	1	0.91452
JGI_V11_111682	5.28913	6.03655	5.25512	6.06598	4.82518	5.79569	5.27502	6.21283	6.14412	5.95441	5.32621	5.6874	6.66106	5.87125	7.3796	5.56077	6.80326	5.16462	6.48339	5.49756	6.2141	5.31437	7.10937	4.86913	0	scaffold_87	328490	329044	+	0	0	0	0	0	0	0	0	0	0					0.717225	1	0.564329	0.0671283	1	0.786452
JGI_V11_112050	7.41321	6.431	7.13499	6.80703	7.77446	6.4258	7.97802	7.14507	8.00372	7.64314	8.57028	7.30001	7.06002	6.89075	7.54324	6.62125	6.71477	6.30925	6.69685	5.83625	6.95529	6.10311	6.51974	5.54966	NCBI_GNO_282614	scaffold_91	150675	153475	-	KOG4676	KOG1181	0	meNOG14849	0	Splicing factor. arginine/serine-rich	0	td_s1c10g0	ARP1_G16344	0	ARP2_G16977	hypothetical protein ;;			0.42289	1	0.454309	2.21e-05	0.750022	0.066662
JGI_V11_112139	5.21823	4.86242	6.35598	6.36257	5.75531	6.39441	5.0564	4.92371	6.03841	6.20297	5.70627	6.12604	8.50041	4.68448	7.88478	5.51863	8.41533	5.92622	7.03478	5.25477	7.36481	5.9638	8.10881	6.06716	0	scaffold_92	136014	137548	+	0	0	0	0	0	0	0	0	0	0					0.506194	1	0.489231	0.936828	1	0.962619
JGI_V11_112242	8.18868	5.45487	8.66668	7.96816	8.95493	5.97019	8.98749	5.51606	8.91516	8.71243	9.99007	9.10702	4.97691	5.53264	5.25615	6.86796	4.91182	6.68419	4.93215	5.57423	5.26135	5.6829	5.39677	5.77262	NCBI_GNO_96624	scaffold_93	348507	349548	-	0	0	0	0	0	0	0	0	ARP1_G16442	0	ARP2_G17078	hypothetical protein ;;			0.326342	1	0.410011	0.0980814	1	0.839024
JGI_V11_112259	5.92942	6.19031	5.83869	6.44356	5.56373	5.75512	6.17474	6.14828	6.25997	6.12308	5.58591	5.45411	4.84653	5.34478	5.16372	5.22476	4.87528	4.77628	4.81042	5.398	4.63061	5.61309	4.93222	5.26056	0	scaffold_94	46	1513	-	KOG0946	KOG4674	0	meNOG05266	0	ER-Golgi vesicle-tethering protein p115	0	0	0	0					0.844723	1	0.60002	0.862239	1	0.95912
JGI_V11_112279	7.55505	5.6286	7.64389	7.2601	8.62194	5.2029	9.76499	5.64197	8.98715	8.25713	10.0109	9.12041	8.00334	5.76047	7.03707	5.81019	7.05526	5.72695	8.02941	6.08007	8.21289	6.17295	9.78052	6.21757	NCBI_GNO_226624	scaffold_94	221667	222284	+	0	0	0	0	0	0	0	0	0	0					0.00226343	0.45394	0.0266905	0.272213	1	0.957311
JGI_V11_112577	8.41349	7.86118	8.53369	8.28562	8.99573	7.88942	7.01897	7.90439	7.04064	6.33101	7.28122	6.26789	9.01707	7.7809	9.0441	8.31682	8.51423	8.07438	7.14842	7.13228	7.79754	6.6074	7.52917	5.31377	NCBI_GNO_390634	scaffold_98	3621	4555	-	0	0	0	0	0	0	0	0	0	0					1.39e-06	0.00512732	0.000301473	0.6645	1	0.957311
JGI_V11_112676	5.48097	5.04614	6.16774	5.85916	5.29571	5.85093	5.57985	5.82049	5.38152	5.56852	5.89576	5.79018	6.17256	5.22815	6.24442	5.32025	6.48244	5.17604	6.65487	5.41351	6.77098	5.57246	6.81224	5.50876	NCBI_GNO_56644	scaffold_99	50763	51827	+	0	0	0	0	0	0	0	td_s9c12g2	ARP1_G2443	0	ARP2_G3484	hypothetical protein ;;			0.0658796	1	0.192571	0.172549	1	0.923272
JGI_V11_112677	12.0308	12.057	12.1773	12.3121	12.2101	11.9	11.8702	11.9532	12.2284	12.1762	12.0882	11.768	13.9704	12.1408	13.6252	12.1372	13.7184	12.0562	13.0842	12.0842	13.7061	12.1002	13.2463	11.8275	NCBI_GNO_38643	scaffold_99	59491	60304	+	KOG0620	KOG0620	0	meNOG09018	0	Glucose-repressible alcohol dehydrogenase transcriptional effector CCR4 and related proteins	0	td_s9c16g1	ARP1_G24545	Zgc:136374	ARP2_G25677	zgc:136374 ;;	EOG4CVDP5		0.0298845	1	0.122321	0.300294	1	0.957311
JGI_V11_112969	7.46752	4.99317	7.06918	7.27404	7.62761	4.89458	9.17737	5.15101	9.63032	9.40259	9.714	9.11002	5.04364	4.51716	4.87622	5.00211	5.30154	5.05552	5.17304	4.68514	5.61567	5.28506	4.77991	5.5196	NCBI_GNO_86654	scaffold_102	260979	262158	+	0	0	0	0	0	0	0	0	ARP1_G589	0	ARP2_G687	hypothetical protein ;;			0.00714308	0.893885	0.0525582	0.0227146	1	0.627936
JGI_V11_112997	8.05379	6.28589	8.59819	7.65519	9.23551	6.75872	8.59701	6.83954	8.24785	7.39019	8.45726	7.53345	7.27676	6.48413	7.6816	6.30819	7.26265	5.75628	7.54982	5.97853	6.78515	6.2047	6.91475	6.09837	0	scaffold_103	109304	109840	-	0	0	0	0	0	0	0	0	0	0			EOG46Q5B5		0.709541	1	0.561749	0.404188	1	0.957311
JGI_V11_113083	9.27232	5.36347	9.07505	8.84858	8.54005	4.87852	8.77276	5.08227	9.04228	9.21363	8.31361	9.10154	5.22411	4.93006	4.71922	5.10454	4.88145	5.1372	4.99779	5.51116	5.02386	5.23443	4.78978	6.96297	NCBI_GNO_366654	scaffold_104	309718	312334	-	KOG0161	0	0	0	0	Myosin class II heavy chain	GO:0003676/F:nucleic acid binding	td_s4c19g0	ARP1_G12959	0	ARP2_G13463		EOG4CC2J6	EOG4ZPKRZ	0.312579	1	0.402545	0.862766	1	0.95912
JGI_V11_113158	9.38808	9.00534	8.8174	8.74068	8.51384	9.06021	7.87003	7.58946	7.97005	8.58178	8.27023	7.63869	9.50281	9.64382	8.98829	8.8219	8.95082	8.70304	7.27139	7.22675	7.98007	7.78752	6.19925	7.67348	NCBI_GNO_118664	scaffold_106	17115	18732	+	0	0	0	0	0	0	0	0	0	0					1.33e-06	0.0050228	0.000295328	0.0459654	1	0.740156
JGI_V11_113210	10.127	8.48318	10.262	10.8283	10.6775	8.80011	10.3878	9.38157	10.4104	10.5898	10.0532	10.5617	6.48445	8.10713	7.40975	8.65653	7.69929	8.74943	7.48789	8.90446	7.77196	9.37256	7.46689	10.0356	0	scaffold_106	311279	314051	+	0	0	0	0	0	0	0	0	0	0					0.0596351	1	0.182032	0.57883	1	0.957311
JGI_V11_113292	5.47789	6.97295	6.32997	5.12072	6.07715	8.2675	5.71598	7.00459	5.85187	6.66392	6.68705	6.69603	4.71346	7.54223	5.27711	6.48172	4.73462	7.29415	5.42467	8.35272	4.72013	7.50772	4.82817	8.42402	NCBI_GNO_46674	scaffold_108	168349	169271	+	0	0	0	0	0	0	0	0	0	0	ARP2_G7762	hypothetical protein ;;	EOG4PG4J8		0.294087	1	0.392593	0.403336	1	0.957311
JGI_V11_113350	10.5301	6.93343	10.0197	10.8506	8.59813	6.87053	11.2	7.58565	10.6428	10.8853	11.0891	10.4812	11.7978	7.25069	10.4477	7.29705	11.1621	6.83485	11.2493	7.59094	11.5733	8.08879	11.3743	9.13328	0	scaffold_109	203539	205059	+	KOG1874	euNOG09289	0	meNOG07828	0	KEKE-like motif-containing transcription regulator (Rlr1)/suppressor of sin4	0	0	0	0					0.0356028	1	0.13547	0.484864	1	0.957311
JGI_V11_113382	9.61986	8.81804	9.91621	8.98913	10.3824	9.90615	7.54147	6.902	7.99054	7.85196	8.35976	7.69875	5.84664	9.38021	6.30571	7.98701	5.35666	9.54301	5.72609	8.37275	5.09403	8.21842	5.17951	7.16377	NCBI_GNO_212674	scaffold_109	361451	362035	+	0	0	0	0	0	0	0	0	ARP1_G1157	0	ARP2_G1445	hypothetical protein ;;			9.15e-06	0.016307	0.000958812	0.0208114	1	0.621275
JGI_V11_113393	4.97952	9.65765	5.02442	6.37577	4.80216	9.47825	5.01477	9.20143	5.66843	4.78858	4.59495	4.75549	11.7649	9.70485	11.2429	9.59775	11.5972	9.53907	11.0898	9.37128	11.571	9.12649	10.8064	8.29257	NCBI_GNO_254674	scaffold_110	32345	34027	-	0	0	0	0	0	0	0	0	ARP1_G12949	0	ARP2_G13453				0.124877	1	0.270078	0.604612	1	0.957311
JGI_V11_113436	5.05046	4.5746	4.77764	4.89061	4.62802	4.75969	5.15664	4.81593	4.71567	4.59283	4.78775	4.42334	5.33523	4.64594	5.75832	4.96759	5.58376	4.83964	5.13173	4.81695	5.25098	4.76626	5.66964	4.68119	NCBI_GNO_318674	scaffold_110	368217	371446	+	0	0	0	0	0	0	0	td_scaffold_110c21g2	ARP1_G429	0	ARP2_G482	hypothetical protein ;; malate dehydrogenase ;;			0.309416	1	0.400736	0.522683	1	0.957311
JGI_V11_113548	6.22283	11.7397	4.7864	4.91029	4.97334	11.8857	5.49871	11.7347	6.29519	5.08557	4.84351	5.29503	5.26074	11.4468	4.80784	10.6852	5.42494	11.3018	6.07899	11.4531	5.2788	11.1409	5.39819	11.55	NCBI_GNO_206684	scaffold_112	319496	320283	+	0	0	0	0	0	0	0	0	ARP1_G7952	0	ARP2_G8327	hypothetical protein ;;			0.694683	1	0.557201	0.426413	1	0.957311
JGI_V11_113605	5.09535	4.89388	5.02484	5.21791	5.09918	5.04401	5.15778	4.70449	4.78581	5.11179	4.95611	5.10647	5.2182	4.7718	5.64525	4.52572	5.98909	4.74606	6.68052	5.43468	6.3303	5.13183	5.6196	5.13436	NCBI_GNO_306684	scaffold_113	355700	361752	-	0	0	0	0	0	0	0	td_s3c24g0	ARP1_G706	CG33182 CG33182-PA	ARP2_G759	hypothetical protein ;; jmjc domain-containing histone demethylation protein ;; kdm4a			0.0362083	1	0.136853	0.00576848	1	0.438547
JGI_V11_113627	13.6708	13.5573	13.632	13.6946	13.6225	13.6722	13.742	13.716	13.6652	13.5502	13.7699	13.6278	13.2506	13.6738	13.4333	13.7062	13.5743	13.6509	13.5131	13.9775	13.5194	13.7257	13.404	13.6707	NCBI_GNO_50694	scaffold_114	140480	143088	-	0	0	0	0	0	0	0	td_s4c10g1	ARP1_G1420	0	ARP2_G1846	hypothetical protein ;;	EOG434TNJ	EOG4VMM8C	0.121561	1	0.266213	0.520408	1	0.957311
JGI_V11_113753	10.3551	10.3098	9.9501	9.88261	9.44746	9.24144	10.112	9.68051	9.66609	9.67774	9.22196	9.76023	6.74758	9.8776	8.25345	9.58903	6.1226	9.57499	7.84787	9.3836	6.94438	10.0573	6.892	10.5065	NCBI_GNO_364694	scaffold_116	149386	152557	+	KOG0393	KOG0393	0	meNOG17262	0	Ras-related small GTPase. Rho type	GO:0005525/F:GTP binding,GO:0007264/P:small GTPase mediated signal transduction	td_s6c27g0	0	0					0.880169	1	0.609367	0.343643	1	0.957311
JGI_V11_113782	11.1654	11.0516	11.2153	9.88158	10.16	10.1411	9.80001	10.0093	10.4238	10.5077	9.4158	10.0605	5.29553	10.418	6.54756	10.6002	5.94549	10.4268	5.47369	10.7597	5.3655	9.72509	5.25275	8.05273	NCBI_GNO_426694	scaffold_116	320279	327015	+	KOG3544	KOG3544	0	meNOG09873	0	Collagens (type IV and type XIII). and related proteins	GO:0005737/C:cytoplasm,GO:0006817/P:phosphate transport	td_s6c55g1	0	0				EOG4HDZQ2	0.0194608	1	0.0960843	0.703521	1	0.957311
JGI_V11_113800	8.97078	9.68769	9.23444	8.682	8.47919	9.59223	9.07551	9.37634	9.20325	9.19642	8.57557	8.9397	7.45421	9.27878	6.91875	8.64049	6.66871	9.17102	8.00506	9.50146	7.16456	8.48888	7.01855	9.27553	NCBI_GNO_12704	scaffold_117	217139	218772	+	KOG1472	0	0	0	0	Histone acetyltransferase SAGA/ADA. catalytic subunit PCAF/GCN5 and related proteins	0	td_s7c41g0	ARP1_G6789	0	ARP2_G7291		EOG4NS1T7	EOG4710F3	0.60999	1	0.527646	0.435539	1	0.957311
JGI_V11_113801	7.95861	5.51079	7.78234	7.54906	8.23037	5.96987	7.11162	5.33517	6.95302	5.37815	7.25729	6.20535	4.79893	5.36348	4.85948	5.93652	4.78248	5.9264	5.1858	5.33711	4.96829	4.66198	5.11864	4.63959	NCBI_GNO_14704	scaffold_117	248675	249329	-	0	0	0	0	0	0	0	0	0	0					0.200489	1	0.334831	0.476923	1	0.957311
JGI_V11_113867	9.25488	8.81848	9.4406	8.42459	9.9787	10.052	7.39419	6.54698	7.26719	7.31764	7.30842	6.8505	5.30007	9.38049	4.83513	8.29109	4.8455	9.63352	4.44733	8.47252	5.06531	8.00798	4.59968	6.66098	NCBI_GNO_186704	scaffold_118	250174	250962	+	0	0	0	0	0	0	0	0	ARP1_G1157	0	ARP2_G1445	hypothetical protein ;;	EOG46HDS4	EOG4BGFPW	4.68e-06	0.0107493	0.000632031	0.00956392	1	0.522927
JGI_V11_114122	8.5	6.59409	8.24495	9.20943	9.01452	7.58554	9.09695	7.16074	8.4588	8.56631	8.57352	7.20926	8.1856	7.002	8.94351	7.32806	9.48895	7.0159	8.81303	7.45039	8.99006	6.12444	9.3913	7.12702	NCBI_GNO_58724	scaffold_123	85972	87434	-	0	euNOG09179	0	meNOG23022	0	0	0	td_s3c3g4	0	0					0.962594	1	0.629845	0.996236	1	0.965113
JGI_V11_114153	8.64566	8.72641	8.30207	7.88517	8.81728	8.97951	7.61919	8.24381	7.46188	7.78111	7.96128	8.23752	10.2103	8.94349	9.03144	8.4353	9.44504	9.01794	8.64178	8.15555	8.44539	7.68574	8.35379	7.83397	NCBI_GNO_104724	scaffold_124	79161	79632	+	0	0	0	0	0	0	0	td_s4c7g0	0	0					2.14e-05	0.0284047	0.00167012	0.290897	1	0.957311
JGI_V11_114334	8.03878	6.11292	7.26527	7.69922	8.3986	7.14027	7.73227	5.54621	7.70008	7.66967	7.52913	7.14707	5.06748	5.9142	4.98154	6.30945	5.39085	6.97014	4.92344	5.56497	4.90461	5.82295	4.94486	5.87753	NCBI_GNO_290734	scaffold_128	307446	309597	-	0	0	0	0	0	0	0	td_s8c39g0	ARP1_G24336	0					0.156669	1	0.300582	0.639702	1	0.957311
JGI_V11_114373	12.7497	12.5532	12.9427	12.4165	12.8848	12.763	11.9942	12.1111	12.3308	12.3795	12.5054	12.2492	13.1391	12.5073	12.4666	12.8033	12.4513	13.0113	11.7754	12.1891	11.9518	11.7933	12.1233	11.3714	NCBI_GNO_340734	scaffold_129	89673	90354	+	KOG2924	KOG2924	0	meNOG04965	0	Deoxyhypusine synthase	GO:0008612/P:hypusine biosynthesis from peptidyl-lysine	0	ARP1_G4341	deoxyhypusine synthase	ARP2_G4569	deoxyhypusine synthase ;;		EOG45MT0B	5.98e-06	0.0129035	0.000758695	0.0679479	1	0.788579
JGI_V11_114420	8.8259	7.14623	8.36573	8.12063	8.36933	7.33143	8.44777	6.63478	8.40017	7.99913	7.96154	7.83613	9.49876	6.3989	8.9398	6.66815	8.76707	6.15098	8.92967	6.54465	8.53919	6.25318	8.54971	6.53842	NCBI_GNO_36744	scaffold_130	102270	102842	-	KOG3976	KOG3976	0	meNOG14100	3.6.3.14	Mitochondrial F1F0-ATP synthase. subunit b/ATP4	0	0	ARP1_G575	suppressor of ty	ARP2_G604	transcription elongation factor spt6 ;;		EOG4ZGV7M	0.316705	1	0.4046	0.921485	1	0.961836
JGI_V11_114529	13.2997	13.1769	13.5994	14.2826	14.4644	13.8711	13.4976	13.7248	13.5283	13.6679	13.9028	13.934	10.8466	13.6259	11.6694	13.9646	11.3623	13.6959	11.3325	14.1294	11.3475	14.7406	11.2141	14.616	NCBI_GNO_250744	scaffold_132	281688	282805	-	KOG1651	KOG1651	EC:1.11.1.9	meNOG21779	1.11.1.9	Glutathione peroxidase. Glutathione metabolism,Glutathione peroxidase	0	0	ARP1_G10056	0	ARP2_G10459	selenium dependent salivary glutathione peroxidase ;;	EOG4DJHD7	EOG4BS2H4	0.34705	1	0.419825	0.166314	1	0.918238
JGI_V11_114773	5.58452	6.35995	5.75425	5.56501	5.25243	6.00575	6.34586	7.52269	6.16971	6.45924	6.40257	6.60829	6.41301	6.19943	5.30563	6.05464	5.483	6.16752	7.14216	7.3782	6.80364	6.28113	7.00724	6.57899	0	scaffold_138	183104	184278	-	0	0	0	0	0	0	0	0	0	0					4.07e-05	0.0411186	0.00241767	0.770071	1	0.957617
JGI_V11_114784	5.08	4.78634	4.95617	4.72342	5.59097	4.57006	5.30447	4.18513	4.55944	5.48765	5.2009	5.4629	7.92706	4.82607	6.58416	4.2298	6.70326	4.41994	6.9188	4.14441	6.13895	4.55489	7.28442	5.26145	NCBI_GNO_68764	scaffold_138	248494	249126	+	KOG4430	0	0	0	0	Topoisomerase I-binding arginine-serine-rich protein	GO:0000151/C:ubiquitin ligase complex,GO:0004842/F:ubiquitin-protein ligase activity,GO:0008270/F:zinc ion binding,GO:0016567/P:protein ubiquitination	0	ARP1_G5935	0	ARP2_G6721	ubiquitin-protein e3 ligase ;; hypothetical protein ;;		EOG4XH4WB	0.966534	1	0.630754	0.728244	1	0.957311
JGI_V11_114815	10.1053	6.38782	9.37597	10.4251	8.44297	5.70945	10.7558	6.49028	9.91317	10.7169	10.7346	9.71105	11.4884	5.80587	9.44284	5.04973	10.1637	5.21336	10.1979	6.35365	11.1453	6.95121	10.6252	8.27361	0	scaffold_139	154549	156019	+	KOG4297	KOG0579	0	meNOG06475	0	C-type lectin	0	0	0	0					0.0405586	1	0.146441	0.819954	1	0.958454
JGI_V11_114845	9.71496	9.86699	9.55314	9.245	9.83527	9.92739	9.00012	9.2873	9.57451	9.38339	9.39516	9.47504	9.67398	9.81419	10.4227	9.9322	10.022	9.97155	10.0684	10.1356	10.3689	10.178	10.3213	9.5468	NCBI_GNO_208764	scaffold_140	73311	74129	+	0	0	0	0	0	0	0	td_scaffold_140c6g0	ARP1_G7927	0	ARP2_G8301	hypothetical protein ;;		EOG40CP9W	0.325341	1	0.409504	0.0348471	1	0.69902
JGI_V11_114979	7.16223	7.8704	6.70793	6.88971	5.95672	7.96557	6.12738	7.24693	6.51553	7.38836	5.90888	6.86889	9.38599	7.62547	8.56367	6.86455	9.08228	6.8139	8.20598	6.12099	8.72792	6.89233	6.77682	6.54963	0	scaffold_142	275746	276708	+	KOG2579	0	0	0	0	Ficolin and related extracellular proteins	0	0	0	0			EOG46DJM8	EOG4CVN5T	0.00951798	1	0.0629547	0.337788	1	0.957311
JGI_V11_114984	7.9088	9.38193	8.13057	8.59029	8.3586	9.44509	8.16522	9.47445	8.48749	8.87714	8.83367	8.76279	7.78641	8.85494	8.52859	9.08915	8.19599	8.9121	8.282	10.0395	9.02018	10.1404	9.45781	9.93345	0	scaffold_143	763	1254	-	0	0	0	0	0	0	0	0	0	0					0.00226806	0.45394	0.0266905	0.0157287	1	0.597852
JGI_V11_115033	6.48816	6.94769	5.74128	5.56067	5.54909	6.45538	5.99126	6.96117	5.98615	5.44835	5.46561	5.13494	7.26131	5.53653	7.08289	5.69167	7.2333	5.4072	6.87044	6.03555	6.71475	5.63384	7.76232	4.96485	0	scaffold_144	29201	33505	+	0	0	0	0	0	0	0	0	0	0			EOG4BNZWF	EOG4W3ZJF	0.449819	1	0.466224	0.560761	1	0.957311
JGI_V11_115117	8.99682	8.46484	8.88296	9.31834	9.0019	8.73297	8.91209	8.14894	8.77248	9.59169	9.41322	9.48547	6.75308	8.12137	7.11179	8.32483	7.35326	8.12628	7.06034	8.43314	7.54441	8.2163	7.58382	8.98902	0	scaffold_145	196488	197913	+	0	0	0	0	0	0	0	0	0	0					0.130942	1	0.276348	0.560467	1	0.957311
JGI_V11_115237	9.87483	10.1317	9.44639	9.20951	9.02575	9.87806	8.57681	8.53506	8.55263	8.81298	8.09688	8.8276	10.4338	10.2953	10.269	10.3112	9.72905	10.0177	9.05497	9.5894	9.35193	8.84216	8.73041	8.87615	NCBI_GNO_234784	scaffold_148	251441	252869	+	KOG1951	KOG1951	0	meNOG05102	0	GTP-binding protein AARP2 involved in 40S ribosome biogenesis	0	0	ARP1_G24167	12 days embryo spinal ganglion cDNA	ARP2_G25285	12 days embryo spinal ganglion cdna ;;			2.26e-07	0.00179235	0.000105386	0.781639	1	0.958368
JGI_V11_115288	6.64405	6.73898	6.3585	6.684	5.7468	6.27502	6.60549	6.62269	6.11923	5.83615	4.92657	5.86092	8.69142	7.13271	8.61713	6.29942	8.43773	6.19735	7.9319	6.40772	9.36989	6.36767	8.4385	6.20069	NCBI_GNO_30794	scaffold_151	54415	55997	+	0	0	0	0	0	0	0	0	ARP1_G9206	0	ARP2_G10490				0.198182	1	0.333499	0.448902	1	0.957311
JGI_V11_115384	5.75743	6.63299	6.519	5.94363	5.52372	5.26772	5.41302	6.24534	6.06312	6.4862	5.91742	5.60691	6.4102	6.12506	8.12813	5.79001	7.33161	5.88903	7.20849	5.84298	8.55325	5.8683	8.07281	5.60683	NCBI_GNO_12804	scaffold_154	98944	99900	-	0	0	0	0	0	0	0	0	ARP1_G2442	0	ARP2_G420	hypothetical protein ;; transposase ;; centromere protein b	EOG41ZCSX		0.559212	1	0.510777	0.603579	1	0.957311
JGI_V11_115408	9.31294	8.0829	9.47409	8.76379	9.90615	7.65747	9.67919	7.50341	9.2328	9.3538	10.5359	10.9768	11.1522	6.97215	10.9222	6.61709	11.1305	6.97295	12.2736	7.62628	11.2417	6.32727	11.5241	7.94806	NCBI_GNO_74803	scaffold_155	76493	77205	+	0	0	0	0	0	0	0	0	ARP1_G16425	0	ARP2_G17059	hypothetical protein ;;			0.0677434	1	0.195463	0.810115	1	0.958454
JGI_V11_115447	5.22659	5.35057	4.7703	5.85822	5.14051	5.24257	5.37813	6.11879	5.55442	5.73559	5.80942	5.53074	5.04098	5.83751	5.25486	5.36749	5.36553	5.66097	7.35796	7.60313	7.01712	7.77608	6.48828	7.17949	NCBI_GNO_158804	scaffold_156	83095	84915	+	0	0	0	0	0	0	0	td_s6c1g3	ARP1_G225	0	ARP2_G232		EOG4PZGR7	EOG45HXRM	1.18e-08	0.000333091	1.96e-05	9.02e-06	0.462249	0.0410848
JGI_V11_115448	7.203	9.05751	7.62774	7.97461	8.26992	9.14686	7.70438	9.12411	8.40957	8.62983	8.48199	8.63542	7.33431	8.50139	8.17061	8.796	7.7672	8.55797	7.94274	9.64712	8.12587	9.71599	9.03388	9.58121	0	scaffold_156	88677	89167	-	0	0	0	0	0	0	0	0	0	0					0.00554716	0.762534	0.0448351	0.143982	1	0.896095
JGI_V11_115779	5.05033	4.64324	4.59584	4.8204	4.50534	4.24247	4.56536	4.74192	4.89797	4.20405	4.90347	4.61079	5.81293	4.58621	5.70584	4.7431	5.62892	4.63096	5.95325	5.05816	4.82078	4.65503	5.80477	4.57478	NCBI_GNO_180824	scaffold_164	260400	261257	-	0	0	0	0	0	0	0	td_s4c23g1	ARP1_G62	0	ARP2_G64	hypothetical protein ;;	EOG470S0Z	EOG49W7BN	0.905184	1	0.615465	0.834714	1	0.958603
JGI_V11_115800	5.66473	5.81057	5.161	5.89182	5.30539	5.43792	5.79413	5.11822	5.7802	5.36488	5.12818	5.40016	7.35462	5.61101	7.33787	5.79925	7.32091	5.12303	6.81135	5.19754	8.69422	5.67119	7.42245	5.80695	NCBI_GNO_252824	scaffold_165	232702	233893	-	0	0	0	0	0	0	0	td_s5c15g0	0	0	ARP2_G13319				0.859577	1	0.603997	0.410724	1	0.957311
JGI_V11_115915	5.67708	5.56218	6.07339	7.09294	5.01955	6.56092	5.99436	5.8425	5.29474	5.62428	5.6497	6.26006	11.2465	5.93553	10.7042	5.88894	11.0135	5.77994	10.6891	5.86805	10.2195	5.78407	11.4377	6.1529	0	scaffold_169	110429	110908	-	0	0	0	0	0	0	0	0	0	0					0.431875	1	0.458375	0.680994	1	0.957311
JGI_V11_116103	13.9195	13.86	13.8037	14.0072	13.8225	13.7246	13.987	13.8884	14.0606	13.9978	13.7492	14.0182	13.6323	13.7653	13.7212	13.6989	13.7735	13.8071	14.0516	13.9568	14.3421	14.2429	14.0482	14.2378	NCBI_GNO_268843	scaffold_174	125284	126323	-	KOG0748	KOG0748	0	meNOG05565	0	Predicted membrane proteins. contain hemolysin III domain	GO:0016021/C:integral to membrane	0	ARP1_G3110	adiponectin receptor protein 2	ARP2_G4826	adiponectin receptor protein ;;	EOG4NK99Z	EOG4PZQ20	4.01e-05	0.0408446	0.00240156	0.00322886	1	0.35993
JGI_V11_116185	4.90032	6.16115	5.21825	5.24924	5.28288	6.1482	5.00325	5.57692	5.2151	5.41013	4.86923	5.51363	5.32944	5.53717	5.42648	6.32787	4.78891	5.8319	5.19002	6.45615	4.88258	6.03761	5.06957	6.04551	NCBI_GNO_432844	scaffold_177	139414	146030	-	KOG2415	KOG2415	0	meNOG04069	0	Electron transfer flavoprotein ubiquinone oxidoreductase	0	td_s7c23g0	ARP1_G1756	electron transfer flavoprotein-ubiquinone oxidoreductase	ARP2_G2172	electron transfer flavoprotein-ubiquinone oxidoreductase ;;	EOG4NS1T7	EOG4NPCZ2	0.531239	1	0.49896	0.230654	1	0.954135
JGI_V11_116333	10.4774	10.8499	10.4807	10.0813	9.90027	10.3725	9.80463	10.5593	10.0929	10.2508	9.8391	9.97691	11.6603	10.8334	11.3581	10.4881	11.9404	10.7051	11.0364	10.3594	11.3292	10.2695	10.5588	9.37916	NCBI_GNO_332854	scaffold_181	130314	132371	-	0	0	0	0	0	0	0	0	0	0					0.00213572	0.439658	0.0258508	0.146068	1	0.899222
JGI_V11_116342	6.00786	6.55533	6.49225	5.74999	5.87375	6.21364	5.43314	6.19741	5.45122	5.83758	5.71813	5.72422	6.5504	6.33612	6.11793	6.1551	6.72459	6.86563	5.57798	5.64085	5.56551	5.69302	5.76849	5.09323	NCBI_GNO_348854	scaffold_181	195008	195703	-	0	0	0	0	0	0	0	0	ARP1_G11148	0	ARP2_G11633	hypothetical protein ;;			2.79e-05	0.0326594	0.00192029	0.0588171	1	0.770615
JGI_V11_116390	6.09258	5.90021	5.63136	5.91236	6.12534	5.589	5.95861	5.52577	5.84684	5.98558	5.97444	5.97794	7.27593	5.52682	7.87221	5.66093	7.63471	5.00554	7.90638	5.57349	7.7732	5.67045	7.98768	5.59343	NCBI_GNO_18864	scaffold_183	35716	37829	+	KOG0161	KOG4643	0	meNOG05266	0	Myosin class II heavy chain	GO:0003676/F:nucleic acid binding	td_s3c5g1	ARP1_G657	0	ARP2_G762	hypothetical protein ;;		EOG4BK9WG	0.157217	1	0.300907	0.166738	1	0.918238
JGI_V11_116466	6.5116	6.05695	6.70491	6.35245	6.47921	6.06123	5.40399	4.74419	4.98608	5.43404	5.16117	5.64993	7.43743	5.45895	7.62155	5.68562	8.21577	5.59532	7.27439	5.8343	7.66535	4.675	7.77398	5.49104	NCBI_GNO_144864	scaffold_185	56891	60340	-	KOG1075	KOG1075	0	meNOG22927	0	FOG: Reverse transcriptase	0	0	ARP1_G106	0	ARP2_G110			EOG4KH7RV	0.000107902	0.0745745	0.0043848	0.00360602	1	0.379378
JGI_V11_116524	7.78589	7.32755	7.95823	7.69613	8.45831	7.47291	7.53788	6.68382	7.4871	7.72212	8.25811	8.08407	9.4275	6.44885	9.12251	6.243	10.1072	6.40761	8.79788	6.49987	9.17045	5.92969	9.84131	7.22576	NCBI_GNO_268864	scaffold_187	134121	135225	+	0	0	0	0	0	0	0	0	ARP1_G24273	0	ARP2_G25395	hypothetical protein ;;		EOG40CP9W	0.600364	1	0.524173	0.784355	1	0.958454
JGI_V11_116535	7.03056	6.78381	6.92962	6.97977	7.83356	7.0491	7.04455	6.90085	6.47665	6.40597	7.62048	6.39745	10.0726	6.7781	8.80819	6.76913	9.3222	6.96864	8.38953	6.45931	8.35832	6.18546	8.35517	6.14458	NCBI_GNO_280864	scaffold_187	184972	186472	-	0	0	0	0	0	0	0	td_s7c32g0	ARP1_G11147	0	ARP2_G11632	hypothetical protein ;;	EOG4QJQ3S	EOG4NCS6W	0.00175427	0.38727	0.0227705	0.104827	1	0.848364
JGI_V11_116661	7.37447	6.04186	8.05012	6.31198	8.1804	5.74234	8.66667	5.12232	8.33053	5.55064	7.90276	7.03211	6.97575	5.30163	7.11255	5.06763	7.52026	6.1066	6.9889	5.43174	7.20765	4.9826	7.02125	5.7589	0	scaffold_192	182578	182973	-	0	0	0	0	0	0	0	0	0	0			EOG46Q5B5		0.929791	1	0.62135	0.506384	1	0.957311
JGI_V11_116674	10.7181	10.7158	10.7085	10.9641	10.8387	11.0971	11.1418	11.2755	11.1812	11.3535	11.1473	11.4367	10.4399	10.9496	10.5509	10.8323	10.7419	11.1207	11.0964	11.6769	11.3108	11.7112	11.0663	11.3241	NCBI_GNO_268874	scaffold_193	80193	82355	-	KOG3575	KOG3575	0	meNOG06789	0	FOG: Hormone receptors	GO:0005524/F:ATP binding,GO:0015986/P:ATP synthesis coupled proton transport,GO:0016469/C:proton-transporting two-sector ATPase complex,GO:0046933/F:hydrogen-transporting ATP synthase activity. rotational mechanism,GO:0046961/F:hydrogen-transporting ATPase activity. rotational mechanism,GO:0003677/F:DNA binding,GO:0004879/F:ligand-dependent nuclear receptor activity,GO:0005634/C:nucleus,GO:000635…	0	0	0					2.68e-08	0.00053136	3.12e-05	0.121166	1	0.872746
JGI_V11_116736	6.30135	4.74681	6.07005	5.58072	6.75775	5.46896	6.80813	4.866	6.68087	5.61483	6.35856	6.14152	6.35783	5.24708	6.34375	5.01894	6.07498	5.3509	6.04378	5.23785	6.26208	5.81799	6.34472	5.57004	0	scaffold_196	113669	114208	-	KOG1474	0	0	0	0	Transcription initiation factor TFIID. subunit BDF1 and related bromodomain proteins	0	0	0	0			EOG46Q5B5		0.15627	1	0.30003	0.691628	1	0.957311
JGI_V11_116861	6.37875	6.30279	5.3262	5.83383	5.91676	6.15083	6.66589	6.6743	6.42976	5.24942	6.02171	5.59017	7.91735	5.81651	7.53083	5.47807	8.29663	5.52811	10.3502	6.62571	8.58466	5.89624	8.79677	6.06532	NCBI_GNO_54894	scaffold_203	153676	156060	+	KOG4797	0	0	0	0	Transcriptional regulator	0	td_s3c9g1	ARP1_G302	0	ARP2_G328				0.0260147	1	0.112997	0.0757427	1	0.801952
JGI_V11_116871	6.78449	5.29944	6.26334	6.05998	6.52836	5.17258	7.67864	5.13496	6.85703	5.10418	6.13682	5.77127	6.08328	5.03091	6.04373	4.75221	6.24327	5.02819	6.13635	4.77513	5.99921	4.81422	5.95075	5.48974	0	scaffold_204	106588	107127	+	0	0	0	0	0	0	0	0	0	0			EOG46Q5B5		0.773015	1	0.580469	0.760285	1	0.957617
JGI_V11_117099	4.99587	4.6602	4.555	4.56505	4.99041	4.61145	4.97211	4.46319	4.69646	4.8442	4.38123	4.48168	5.23811	4.54965	6.19544	4.51418	6.21114	4.74466	5.67133	4.58539	5.62969	4.60878	5.21122	4.65374	NCBI_GNO_350904	scaffold_215	164612	167021	+	0	0	0	0	0	0	0	0	ARP1_G24471	0					0.233483	1	0.356621	0.680592	1	0.957311
JGI_V11_117170	5.41439	5.25818	5.51387	5.06194	6.11587	5.68267	5.96772	5.77108	5.32322	5.91938	6.68316	5.75393	6.72186	5.17938	6.35249	5.41287	6.59551	5.27085	6.4775	5.88764	6.99277	5.59428	6.93031	5.9108	NCBI_GNO_108914	scaffold_219	61837	64237	-	KOG4674	KOG4674	0	meNOG08647	0	Uncharacterized conserved coiled-coil protein	GO:0003676/F:nucleic acid binding	td_s9c7g0	ARP1_G657	0	ARP2_G762	hypothetical protein ;;		EOG4006B6	0.00821687	0.9781	0.0575098	0.943945	1	0.963331
JGI_V11_117176	7.21669	6.25212	6.57021	6.76673	6.80864	5.02736	6.50788	6.0836	6.92588	6.6782	6.37739	6.01973	7.61992	6.04331	8.06611	5.90411	9.399	5.55924	8.84631	5.57198	8.26476	5.27704	7.54685	5.30033	NCBI_GNO_124914	scaffold_219	87390	88839	-	0	0	0	0	0	0	0	0	ARP1_G22	0	ARP2_G19	neurexin IV; src=ixodes_ISCW023368-PA		EOG4F7TG1	0.496834	1	0.486002	0.519875	1	0.957311
JGI_V11_117178	11.6981	12.2511	11.5632	11.7071	11.1592	12.0901	12.2166	12.6082	11.9719	11.6092	11.4694	11.8969	9.96666	12.1557	9.72635	12.1055	9.1248	11.9245	9.93763	12.3364	9.74684	11.6488	9.21936	11.1256	NCBI_GNO_130914	scaffold_219	98164	99115	+	0	0	0	0	0	0	0	td_s9c18g0	0	0	ARP2_G9559	hypothetical protein ;;			0.872024	1	0.606985	0.249218	1	0.957255
JGI_V11_117185	5.96513	7.86238	5.14964	5.83651	5.03953	6.49746	5.66475	6.61153	5.21559	5.3849	5.92567	5.75664	5.06888	8.37901	5.71074	7.1445	5.75682	7.77836	5.2901	6.66025	4.85358	7.60375	5.32052	6.54828	NCBI_GNO_142914	scaffold_219	127644	128500	-	0	0	0	0	0	0	0	0	ARP1_G11150	0	ARP2_G11635	hypothetical protein ;;			0.0862861	1	0.223438	0.55595	1	0.957311
JGI_V11_117216	8.69981	7.51876	8.54869	9.30949	9.29274	7.5702	7.66547	7.38855	7.55719	7.71152	8.17888	8.21143	8.7624	7.40168	8.97436	6.9576	9.79686	7.49857	8.67499	7.17675	8.93109	6.88873	9.04247	7.65053	NCBI_GNO_214914	scaffold_221	29450	30235	-	0	0	0	0	0	0	0	0	ARP1_G78	0	ARP2_G83			EOG45HXRM	0.045429	1	0.156743	0.206913	1	0.939486
JGI_V11_117349	11.2385	7.64909	10.433	11.4046	8.17832	7.25395	11.7555	7.558	10.883	11.2927	10.3266	10.1697	12.4511	7.40076	10.8159	7.27237	10.5801	6.25222	11.9071	7.25626	12.0911	8.36436	10.5844	8.59131	0	scaffold_228	109776	110992	+	KOG0670	0	0	0	0	U4/U6-associated splicing factor PRP4	0	0	0	0					0.134957	1	0.280265	0.777417	1	0.957848
JGI_V11_117397	10.3792	6.09383	10.0628	9.66291	9.85595	5.64927	10.0836	5.27406	9.20066	9.01286	9.61465	9.75767	5.33802	5.51873	4.71299	5.20654	4.97107	6.22077	4.91379	5.31064	4.88322	5.18626	5.28535	5.5169	NCBI_GNO_232924	scaffold_231	85169	86437	+	0	0	0	0	0	0	0	0	ARP1_G5939	0	ARP2_G6725	hypothetical protein ;;			0.949003	1	0.626291	0.713825	1	0.957311
JGI_V11_117435	6.29289	6.53838	6.6223	6.02882	5.62558	6.07864	6.03419	5.86066	6.39723	6.43973	5.8605	6.36819	10.1695	6.19698	7.6208	6.02627	7.52076	5.83223	8.08724	5.9066	9.49934	6.41512	8.8779	6.38251	NCBI_GNO_38934	scaffold_233	82171	83373	+	0	0	0	0	0	0	0	0	ARP1_G24549	0	ARP2_G25682	hypothetical protein ;;			0.606752	1	0.526441	0.508752	1	0.957311
JGI_V11_117437	6.79927	5.80046	6.98781	6.45024	6.45724	5.65674	5.6361	5.4836	6.28791	6.88121	6.42606	6.3237	5.65253	5.64538	5.71968	5.66237	5.65337	5.68125	4.70579	5.18044	5.16726	5.2277	5.20762	5.57739	NCBI_GNO_42934	scaffold_233	93616	94581	+	KOG1911	0	0	0	0	Heterochromatin-associated protein HP1 and related CHROMO domain proteins	0	0	ARP1_G16032	0	ARP2_G16660	hypothetical protein ;;	EOG4VQ85G	EOG41K45P	0.288475	1	0.389541	0.583932	1	0.957311
JGI_V11_117487	13.2112	12.5873	13.2363	12.9917	13.0499	12.4261	12.79	12.5045	12.9676	13.028	13.0262	12.9349	13.8697	12.8382	13.435	12.8468	13.7168	12.9438	13.1635	12.7362	13.3149	12.6108	13.3599	12.3921	0	scaffold_237	25753	26327	-	KOG3794	KOG3794	0	meNOG11202	0	CBF1-interacting corepressor CIR and related proteins	0	0	0	0			EOG4DFN4G	EOG4W3ZH1	0.0256522	1	0.11216	0.0727162	1	0.795214
JGI_V11_117515	5.61405	5.87792	5.01088	5.03004	4.95637	4.80416	5.32781	5.29993	5.00044	4.8086	4.66422	4.71776	7.26306	5.67413	7.06264	5.36596	7.58962	4.99005	7.05574	5.25086	8.72019	4.66264	7.03627	5.09839	NCBI_GNO_258934	scaffold_239	24222	25770	+	0	0	0	0	0	0	0	0	ARP1_G9206	0	ARP2_G10490				0.501896	1	0.487478	0.568402	1	0.957311
JGI_V11_117517	9.60489	8.92718	9.80335	9.43544	9.13764	9.06603	9.95604	7.41116	10.224	10.3969	10.2084	10.2282	10.7969	8.78054	10.5257	8.55879	10.7966	8.98543	10.1177	8.11829	10.4248	8.3191	9.71074	8.10019	NCBI_GNO_262934	scaffold_239	30669	31758	+	0	0	0	0	0	0	0	0	0	0	ARP2_G16689	hypothetical protein ;;			0.689807	1	0.555572	0.0543847	1	0.765923
JGI_V11_117552	5.49581	6.89559	6.0921	6.78647	6.10242	7.05029	6.34436	7.58531	6.40401	6.56345	6.96398	7.6545	5.52218	8.12212	5.95987	7.98736	6.33452	7.5952	7.0085	9.33009	6.2016	8.721	6.59227	6.61495	NCBI_GNO_14944	scaffold_242	65640	69482	-	KOG2548	0	0	0	0	SWAP mRNA splicing regulator	GO:0004190/F:aspartic-type endopeptidase activity,GO:0006508/P:proteolysis and peptidolysis,GO:0005509/F:calcium ion binding	td_s2c4g0	0	0					0.0514287	1	0.167528	0.960394	1	0.963679
JGI_V11_117567	7.45823	9.89615	7.99575	9.52862	6.78265	9.71546	7.8333	9.98942	8.04447	7.86927	7.0479	7.42721	13.1734	9.45203	13.3311	9.25198	12.7102	9.14593	14.1345	10.8109	13.702	10.5002	13.823	10.4884	0	scaffold_243	48530	49066	-	0	0	0	0	0	0	0	0	0	0			EOG4HX3JN	EOG4SBKRC	0.56942	1	0.514458	0.183859	1	0.929349
JGI_V11_117569	9.87992	8.88289	10.0215	9.83179	10.2946	9.65372	8.49801	8.09989	8.41307	6.78295	8.85274	7.46916	9.15176	9.01515	7.94985	9.05425	8.98351	9.30002	6.77092	7.62454	6.69498	6.36732	8.11124	5.64188	NCBI_GNO_66944	scaffold_243	62314	63164	-	0	0	0	0	0	0	0	td_s3c3g1	ARP1_G24671	0	ARP2_G25805	hypothetical protein ;;			5.84e-07	0.00327247	0.000192413	0.559307	1	0.957311
JGI_V11_117756	4.98289	4.74859	5.71371	5.53455	6.14631	5.54799	5.10034	4.94646	5.58875	5.03569	5.60763	4.80647	8.6115	5.32271	8.52116	7.25018	8.00878	5.11241	6.6277	4.94561	7.3099	4.83416	7.12013	5.14433	0	scaffold_261	40846	41286	+	0	0	0	0	0	0	0	0	0	0					0.00356711	0.587583	0.0345484	0.0513104	1	0.759538
JGI_V11_117769	11.0608	11.1312	10.8319	10.7485	10.6395	10.9217	10.3723	10.406	10.3635	10.7604	10.5069	10.6272	11.5351	11.0813	11.2203	10.6172	11.197	10.7549	10.7104	10.6377	10.7399	10.516	10.1959	10.2734	NCBI_GNO_138953	scaffold_262	924	1407	-	0	0	0	0	0	0	0	0	ARP1_G6799	0	ARP2_G6718	hypothetical protein ;;			4.17e-05	0.0414079	0.00243468	0.336164	1	0.957311
JGI_V11_117848	6.02172	5.41774	5.08609	6.51053	5.43913	5.89352	5.1716	5.306	4.9545	6.44753	5.32888	7.00387	7.58106	4.78598	8.12353	4.59771	7.20786	4.98947	7.85862	5.28976	8.29543	5.44646	7.30252	5.43993	NCBI_GNO_102964	scaffold_269	35672	36448	-	0	0	0	0	0	0	0	0	ARP1_G23466	0	ARP2_G24564	hypothetical protein ;;			0.361311	1	0.426756	0.298583	1	0.957311
JGI_V11_117879	5.66693	7.24856	5.67485	5.57878	5.77298	7.92325	5.72531	7.90415	5.67485	5.39439	5.84642	6.40493	5.42471	8.82143	5.5715	8.4501	5.64455	8.44388	5.33488	9.33726	5.48485	9.48697	5.01617	7.46132	NCBI_GNO_156964	scaffold_272	55490	58472	-	KOG1216	KOG1721	0	meNOG20503	0	von Willebrand factor and related coagulation proteins	0	0	0	0	ARP2_G10433				0.746166	1	0.57251	0.847937	1	0.958925
JGI_V11_118112	5.58936	8.09912	5.56329	6.00124	5.73943	8.40066	4.94016	6.61009	5.37246	5.74088	5.69443	5.43534	5.29166	7.94423	4.60671	7.19309	4.57951	7.49328	4.56638	7.73828	4.75104	7.29597	5.09227	6.68213	0	scaffold_302	40659	42731	-	0	0	0	0	0	0	0	0	0	0					0.045849	1	0.15732	0.14975	1	0.907036
JGI_V11_118125	11.633	10.4024	10.942	10.6265	10.6857	10.1933	10.8543	9.65736	9.98482	10.0507	10.8717	10.7402	6.23621	9.3336	6.22941	8.50424	5.47373	9.04664	6.35093	8.29881	6.27171	7.48767	6.21414	8.30769	NCBI_GNO_22994	scaffold_305	26499	27990	+	0	0	0	0	0	0	0	0	ARP1_G15965	transcription elongation factor spt6					0.379531	1	0.43521	0.919424	1	0.961797
JGI_V11_118216	6.11386	6.62534	6.21266	6.39977	6.17098	6.73603	6.12049	6.38856	6.43303	6.00979	5.96573	6.47796	4.98205	6.08973	5.46357	6.1825	5.1054	5.81227	5.27682	6.53209	5.75503	5.92579	5.16119	6.38874	NCBI_GNO_51004	scaffold_319	20394	23408	+	KOG4674	0	0	0	0	Uncharacterized conserved coiled-coil protein	0	0	ARP1_G1151	0	ARP2_G1441				0.639733	1	0.538937	0.0614081	1	0.774126
JGI_V11_118324	8.50529	6.72648	8.57229	8.1249	8.79779	7.04715	7.69594	5.89585	7.77652	8.1529	8.76783	8.22855	5.25559	6.91526	5.34507	6.78552	4.9336	6.4809	5.06705	6.0874	5.46907	6.12768	5.73164	6.35786	NCBI_GNO_111014	scaffold_334	48597	49639	+	KOG1474	0	0	0	0	Transcription initiation factor TFIID. subunit BDF1 and related bromodomain proteins	0	td_s4c2g0	ARP1_G5940	0					0.481702	1	0.480384	0.899223	1	0.959428
JGI_V11_118473	10.8689	11.0401	11.5773	10.631	11.2864	10.9961	11.3712	10.0326	11.0572	11.3604	11.5672	11.9876	7.48389	10.5761	8.68252	10.5284	7.64671	10.4064	8.34194	9.35735	8.21704	10.6514	8.63463	10.1369	NCBI_GNO_153024	scaffold_353	43259	44070	-	KOG3544	0	0	0	0	Collagens (type IV and type XIII). and related proteins	GO:0005201/F:extracellular matrix structural constituent,GO:0005581/C:collagen	td_s3c1g1	ARP1_G22	0	ARP2_G19	neurexin IV; src=ixodes_ISCW023368-PA			0.70341	1	0.560354	0.712051	1	0.957311
JGI_V11_118570	8.20822	9.55891	8.75514	8.86828	8.68443	10.3707	7.92517	9.48226	8.12578	8.68655	8.58734	9.14963	8.3433	10.0569	8.31259	10.1718	8.18411	9.96919	8.13694	10.6096	8.39514	9.87269	8.54954	10.0285	NCBI_GNO_113033	scaffold_375	23983	24423	+	0	0	0	0	0	0	0	td_s5c2g1	ARP1_G23485	0	ARP2_G24585	hypothetical protein ;;			0.283908	1	0.387582	0.0993305	1	0.841812
JGI_V11_118591	4.7877	5.37803	4.45769	4.71583	4.37737	4.51938	4.8116	4.9847	4.56176	4.81881	4.64951	4.67302	5.00781	5.20983	5.20031	4.81191	4.74693	4.71797	5.84108	6.43675	6.03782	6.30307	5.07759	6.09658	NCBI_GNO_9044	scaffold_379	40698	41664	-	0	0	0	0	0	0	0	0	ARP1_G1151	0	ARP2_G1441		EOG4PZGR7	EOG45HXRM	0.0987694	1	0.23907	0.114326	1	0.864177
JGI_V11_118651	7.71159	7.48348	7.15188	6.53138	7.06251	7.79376	6.17482	7.3429	6.96174	7.74419	6.86106	6.50506	4.83435	7.38909	4.50966	7.33379	4.79527	6.8314	5.39374	8.39482	4.72634	7.75159	4.81247	7.50334	NCBI_GNO_185044	scaffold_398	33339	36040	-	0	0	0	0	0	0	0	td_s8c1g0	ARP1_G15986	0	ARP2_G13425	hypothetical protein ;;			0.738253	1	0.570732	0.0338722	1	0.698215
JGI_V11_118694	7.21207	5.83799	7.20021	6.3796	7.47036	4.97094	7.84865	5.30449	7.29432	6.06285	7.30256	6.21214	6.60138	4.8408	6.94979	4.65051	6.70392	4.86537	6.38569	4.8162	6.07814	4.8031	6.01407	5.11289	0	scaffold_409	33737	34276	-	KOG1474	0	0	0	0	Transcription initiation factor TFIID. subunit BDF1 and related bromodomain proteins	0	0	0	0				EOG4DRG8P	0.803245	1	0.588643	0.200149	1	0.937066
JGI_V11_118824	10.0417	6.54835	9.91903	10.1973	10.756	7.2697	10.5898	6.76518	10.4321	10.6294	10.6864	10.9972	4.9275	6.33757	5.09923	6.02245	4.56551	7.11783	5.32375	7.78524	4.93793	7.83448	4.94051	8.52024	NCBI_GNO_53074	scaffold_452	24497	29738	-	0	0	0	0	0	0	0	td_s2c1g8	ARP1_G832	0	ARP2_G988	hypothetical protein ;;	EOG47SQZ9	EOG4TJ1RX	0.0675757	1	0.195175	0.986187	1	0.96438
JGI_V11_118887	5.15517	5.01226	4.88094	4.57772	4.70592	4.80922	5.14714	4.77683	4.932	4.71757	4.84109	4.97348	6.66184	4.58533	5.09672	4.80819	5.97338	4.8559	5.70376	4.47349	5.83774	4.52552	5.62284	4.72808	NCBI_GNO_47084	scaffold_483	40782	41522	+	KOG1121	0	0	0	0	Tam3-transposase (Ac family)	GO:0046983/F:protein dimerization activity	td_s3c1g0	ARP1_G16241	0	ARP2_G16871	hypothetical protein ;;			0.572817	1	0.515854	0.374453	1	0.957311
JGI_V11_118892	11.498	12.2085	11.488	11.473	11.793	12.4922	11.2639	12.5022	11.4544	10.5107	11.2207	10.8015	9.05499	11.7813	8.83393	12.4276	9.19357	12.0019	9.33474	12.4565	8.52521	11.8123	9.97035	11.5135	NCBI_GNO_57084	scaffold_484	22076	24112	-	KOG0305	KOG0305	0	meNOG05691	0	Anaphase promoting complex. Cdc20. Cdh1. and Ama1 subunits	0	0	ARP1_G23473	0	ARP2_G24572	cell division cycle protein homolog ;;			0.282209	1	0.386748	0.192357	1	0.932678
JGI_V11_119007	9.59297	12.9398	10.5524	10.1881	9.62048	13.547	9.22517	11.7261	9.39846	9.70924	9.50963	9.37934	5.98725	12.4204	5.21431	12.1451	6.07635	12.3571	5.32203	13.1603	5.74355	12.7291	4.93439	12.4892	NCBI_GNO_53104	scaffold_566	6650	6973	+	0	0	0	0	0	0	0	0	ARP1_G2021	polyprotein	ARP2_G3465	polyprotein ;; hypothetical protein ;; hypothetical protein k02a2.6			0.101065	1	0.241768	0.0866408	1	0.829826
JGI_V11_119078	12.6854	11.1965	12.1056	11.9448	12.2181	11.168	11.5705	10.7861	11.6827	12.0611	12.0665	11.8653	12.1307	11.1352	12.3251	10.9384	12.2339	10.804	12.1687	10.7511	11.6881	9.94744	10.97	10.2879	0	scaffold_588	63	1558	+	KOG0053	KOG0053	0	meNOG06021	2.5.1.48 , 4.4.1.1	Cystathionine beta-lyases/cystathionine gamma-synthases	GO:0006520/P:amino acid metabolism	0	0	0			EOG459ZX6	EOG4SR2QG	0.0242255	1	0.108745	0.243946	1	0.956653
JGI_V11_119195	9.22073	8.1038	9.62882	9.10341	10.0936	8.50098	9.6927	7.73548	9.78876	9.49517	10.9721	11.5004	10.7959	7.3699	11.0887	7.56233	11.4262	7.77027	11.8612	7.68535	11.3701	7.74421	11.6321	8.8065	NCBI_GNO_217124	scaffold_629	2709	3142	-	0	0	0	0	0	0	0	td_s9c1g0	ARP1_G106	0	ARP2_G110				0.0555079	1	0.174566	0.701934	1	0.957311
JGI_V11_119201	5.38155	5.27885	5.31838	5.37668	5.43604	5.25212	5.19227	4.921	5.66872	5.42981	5.33806	5.4685	7.29316	4.68144	5.67026	5.39033	7.77708	4.84472	5.93017	5.34061	6.66662	4.9172	6.04277	4.98621	0	scaffold_632	336	2845	+	0	0	0	0	0	0	0	0	0	0			EOG4XPP08	EOG47DG96	0.443021	1	0.463538	0.455739	1	0.957311
JGI_V11_119476	7.30162	10.0559	6.26203	6.69542	5.57648	9.41929	6.36274	7.75862	7.90501	8.38013	7.80012	8.33432	5.89251	8.94178	5.51849	7.73256	6.20604	8.78259	6.51915	9.2863	6.73119	8.25355	6.09345	7.89528	0	scaffold_768	9773	10810	-	0	0	0	0	0	0	0	0	0	0			EOG4NS1T7	EOG4NPCZ2	0.505544	1	0.489034	0.913704	1	0.96006
JGI_V11_119487	4.75515	5.78222	4.28479	4.58266	4.6701	6.2799	4.4644	6.0538	4.43294	4.68823	4.58367	4.55834	4.12392	5.59762	4.56307	6.57452	4.73927	6.23903	4.43225	6.18777	4.76613	6.3035	4.61965	5.95686	NCBI_GNO_89164	scaffold_771	1565	2501	+	0	0	0	0	0	0	0	0	0	0					0.624363	1	0.53333	0.395021	1	0.957311
JGI_V11_119560	5.74995	8.27002	5.99343	5.61077	6.03351	8.4678	5.27054	8.38888	5.48626	5.65946	6.08771	5.65523	5.21505	8.4195	5.68412	8.56044	5.46866	8.02515	5.97185	8.46122	5.71204	8.25462	5.21354	7.35549	NCBI_GNO_19174	scaffold_810	7963	10172	+	0	0	0	0	0	0	0	0	0	0					0.335598	1	0.414385	0.440658	1	0.957311
JGI_V11_119571	14.636	14.4421	14.6836	14.5452	14.7296	13.7555	14.52	13.5965	14.4715	14.3658	14.4319	14.3592	12.3512	14.0282	12.8216	12.9825	13.0527	13.7562	12.7361	11.7259	13.1955	11.3201	13.3766	13.4313	NCBI_GNO_57174	scaffold_815	7677	8778	-	0	0	0	0	0	0	0	0	ARP1_G16460	0	ARP2_G17093	c-type lectin ctl - mannose binding. ;; serine protease ;; c-type lectin ctl - mannose binding. transcript a		EOG4K0WHC	0.511736	1	0.49138	0.726733	1	0.957311
JGI_V11_119871	4.93228	9.53035	6.64664	9.07651	5.6749	10.4632	5.25264	9.01258	6.16342	6.1072	5.68434	5.80314	12.1892	9.48816	12.6324	9.66668	12.4546	10.1339	12.1818	10.7899	12.8654	11.0245	12.6648	10.3394	0	scaffold_1010	58	682	+	0	0	0	0	0	0	0	0	0	0					0.610299	1	0.52773	0.299384	1	0.957311
JGI_V11_119891	11.9335	5.30733	11.9203	11.9786	11.1896	5.97009	11.9116	5.09802	12.1221	11.8512	11.2989	11.9714	13.0873	5.17933	13.002	4.93121	12.9949	4.81078	13.193	4.95502	13.1706	5.00455	12.8733	7.29555	NCBI_GNO_119204	scaffold_1027	37945	39125	-	0	0	0	0	0	0	0	0	0	0					0.37737	1	0.434264	0.714364	1	0.957311
JGI_V11_119958	5.71818	4.76815	5.13425	4.7436	4.69814	5.47102	4.87292	4.86411	4.85913	5.20007	4.72421	4.64067	5.4376	4.74241	6.06876	4.84034	6.25315	5.06281	6.2901	4.82587	6.01383	4.78964	6.89864	4.71594	NCBI_GNO_23214	scaffold_1064	10610	12287	-	0	0	0	0	0	0	0	0	ARP1_G2444	0	ARP2_G2461	hypothetical protein ;;	EOG4DNCNC	EOG4DFVK7	0.888265	1	0.611463	0.160148	1	0.913088
JGI_V11_120025	6.91436	6.53496	5.99417	6.4243	7.73362	7.17134	6.60814	6.05408	5.86317	6.45902	7.75596	6.38945	9.05729	6.71198	7.70759	6.15035	9.10262	7.10707	8.00934	5.52369	7.70129	5.87035	8.42019	6.24216	NCBI_GNO_225214	scaffold_1107	158	2188	-	0	0	0	0	0	0	0	0	ARP1_G24130	0	ARP2_G25249	hypothetical protein ;;			0.0599532	1	0.182514	0.404961	1	0.957311
JGI_V11_120083	5.8696	5.38094	5.67706	6.74434	5.05727	4.92021	6.53714	5.47239	6.13483	5.91183	6.97079	6.62757	12.5183	5.31716	11.7753	5.26481	11.5838	4.8753	11.0523	5.34389	11.7787	5.57896	11.231	4.9148	NCBI_GNO_79224	scaffold_1144	67	571	+	0	0	0	0	0	0	0	0	ARP1_G1157	0	ARP2_G1445	hypothetical protein ;;	EOG469PB9	EOG4C2P6K	0.335819	1	0.414573	0.0507736	1	0.757451
JGI_V11_120304	4.51045	5.24559	4.84694	4.98447	4.499	4.88392	4.80836	5.71643	4.83904	5.20808	4.69171	5.39347	4.71428	4.97727	4.93394	5.43385	4.76428	4.92823	6.48024	7.06369	6.62892	7.1236	5.53053	6.33221	0	scaffold_1323	1585	2382	+	0	0	0	0	0	0	0	0	0	0			EOG4PZGR7	EOG48D5TC	7.49e-07	0.00377101	0.000221726	6.86e-05	1	0.102796
JGI_V11_120340	8.66408	6.52411	8.51091	7.92772	7.54971	6.36742	8.36713	6.49337	8.36026	7.94208	8.12	8.28494	6.63084	6.36449	6.66214	5.3308	5.86859	5.65628	7.24973	6.65334	6.81371	5.81663	6.19402	6.3479	NCBI_GNO_261244	scaffold_1358	6070	7147	+	0	0	0	0	0	0	0	0	ARP1_G8522	0	ARP2_G8879	hypothetical protein ;;			0.128498	1	0.273854	0.853723	1	0.95912
JGI_V11_120356	11.5222	11.2233	11.4378	11.0574	11.6038	11.3719	10.8563	11.3349	11.3455	11.7179	11.7246	11.5097	12.8473	11.3382	11.9953	11.1047	12.269	11.2679	12.1189	11.2146	12.215	11.0981	12.1179	10.8399	0	scaffold_1381	5814	6362	-	0	euNOG10420	0	meNOG22676	0	0	0	0	0	0			EOG4GHX6N	EOG4G7HX4	0.464972	1	0.473019	0.254533	1	0.957255
JGI_V11_120512	6.12809	5.77018	6.37166	6.30636	7.0743	6.24078	6.14465	6.00072	6.4942	6.7619	7.07718	6.76402	5.30077	6.32526	5.13299	6.23953	4.93656	6.91959	5.30625	6.68882	5.6631	7.16049	5.52451	6.83994	NCBI_GNO_199264	scaffold_1531	1563	2426	-	0	0	0	0	0	0	0	0	ARP1_G24046	0	ARP2_G25156	hypothetical protein ;;			0.0412781	1	0.14764	0.56671	1	0.957311
JGI_V11_120516	5.78314	8.63253	6.01237	5.8739	5.69721	8.9859	5.3582	8.04905	5.69856	6.0738	5.63142	6.18238	6.91542	8.00738	6.71439	8.03364	6.29706	8.19386	6.78637	8.55822	6.35276	7.88876	5.81851	8.40494	0	scaffold_1539	6405	7039	-	0	0	0	0	0	0	0	0	0	0					0.249855	1	0.36745	0.332325	1	0.957311
JGI_V11_120532	5.68292	11.4744	7.51967	10.2014	6.25404	11.8244	5.96764	11.0819	6.99341	6.31571	6.40456	6.56654	13.5173	11.9307	13.2872	11.464	13.5952	11.9761	13.3419	12.9394	13.7413	12.7578	13.6439	12.3731	0	scaffold_1553	1607	2536	-	0	0	0	0	0	0	0	0	0	0					0.56782	1	0.513685	0.323417	1	0.957311
JGI_V11_120687	8.2761	7.14718	8.31929	8.2184	8.40448	6.5783	8.00155	6.30664	8.03595	8.37778	8.40845	7.88523	9.21946	6.76776	8.66972	7.09473	8.70124	6.86327	8.37025	6.52839	8.28072	6.6177	8.07132	6.38408	NCBI_GNO_69284	scaffold_1707	1884	3173	+	0	0	0	0	0	0	0	0	ARP1_G11145	0	ARP2_G11630	hypothetical protein ;;			0.228234	1	0.353655	0.207556	1	0.93986
JGI_V11_120711	6.56262	7.16745	6.51686	6.54387	6.26354	6.62947	6.42546	6.6565	6.79706	6.73689	7.08094	6.55416	7.08029	6.58497	8.38476	6.34808	8.23375	7.07821	8.12705	6.3819	8.52114	6.37541	6.96373	6.37285	0	scaffold_1735	1920	3053	+	0	0	0	0	0	0	0	0	0	0					0.851186	1	0.601844	0.475373	1	0.957311
JGI_V11_120717	9.11253	4.93841	9.00225	9.09663	9.70073	4.6988	9.2649	6.13783	8.91439	8.85878	9.89941	9.34184	4.45594	4.54598	4.95704	4.98747	4.73603	4.82664	4.93699	4.73606	4.97253	4.59388	4.66922	5.27513	0	scaffold_1746	1456	2542	-	KOG1015	KOG1015	0	meNOG04007	3.6.1.3	Transcription regulator XNP/ATRX. DEAD-box superfamily	GO:0003676/F:nucleic acid binding,GO:0004386/F:helicase activity,GO:0005524/F:ATP binding,GO:0006508/P:proteolysis and peptidolysis,GO:0008237/F:metallopeptidase activity,GO:0008270/F:zinc ion binding	0	0	0					0.241625	1	0.361461	0.349246	1	0.957311
JGI_V11_120825	8.25718	8.13479	7.9668	7.92179	8.95571	8.8415	7.62874	7.70446	7.46193	7.91638	8.18622	7.79879	9.78745	8.77809	8.84654	8.85257	9.00281	8.69313	8.27206	7.60182	8.1535	7.54662	8.58931	7.52016	0	scaffold_1876	93	492	-	KOG4709	0	0	0	0	Uncharacterized conserved protein	0	0	0	0			EOG4H18CH	EOG4CC8XQ	1.43e-05	0.0214995	0.00126411	0.0946566	1	0.838619
JGI_V11_120944	7.20544	11.3916	7.00563	9.17379	6.4005	11.3909	7.3368	11.5677	7.57475	6.77406	7.4499	7.19185	12.6741	11.3323	12.8037	11.4208	13.4039	11.425	13.3838	11.599	13.2619	10.9033	13.1972	9.36457	NCBI_GNO_175304	scaffold_2051	4	1318	-	0	0	0	0	0	0	0	0	ARP1_G23947	0	ARP2_G16615	hypothetical protein ;;			0.564519	1	0.512663	0.742136	1	0.957311
JGI_V11_121093	9.7489	10.3864	10.0427	9.74261	10.0737	10.4523	9.28481	9.89127	9.15685	10.0842	10.0077	9.98175	7.88054	9.77694	7.39581	9.94111	8.14127	9.96781	7.10398	10.2729	7.75792	10.0981	8.00283	10.0575	0	scaffold_2241	153	819	+	KOG4441	KOG4441	0	meNOG04743	0	Proteins containing BTB/POZ and Kelch domains. involved in regulatory/signal transduction processes	0	0	0	0					0.243943	1	0.363166	0.163766	1	0.915253
JGI_V11_121274	5.05394	5.1918	5.2053	5.62215	5.00755	5.65352	4.99486	5.08889	4.97942	4.87394	5.18763	5.08134	10.7487	4.66762	10.127	4.99525	10.4237	5.05634	9.90708	4.94626	9.57538	4.88896	11.241	5.01704	0	scaffold_2475	211	1301	-	0	0	0	0	0	0	0	0	0	0			EOG4XPP08	EOG47DG96	0.269147	1	0.379056	0.538029	1	0.957311
JGI_V11_121389	9.50326	8.28939	9.7039	9.1915	9.90836	8.18263	7.79501	8.76137	7.77525	7.1944	8.26676	7.24591	10.0652	7.36008	9.66992	8.01761	10.3384	7.83326	9.10037	8.44663	9.34933	7.86362	9.82375	6.63778	0	scaffold_2654	840	6553	+	0	0	0	0	0	0	0	0	0	0					0.00229696	0.45627	0.0268275	0.0546966	1	0.765923
JGI_V11_121512	6.67659	6.63272	6.88166	6.74739	6.75214	6.67027	6.77898	6.82684	6.70316	6.9042	6.47435	6.22639	5.47104	6.26452	5.61097	6.76108	5.3262	6.13138	5.76796	6.9386	5.71356	7.64249	5.46702	6.71035	0	scaffold_2842	45	2606	+	KOG4674	0	0	0	0	Uncharacterized conserved coiled-coil protein	0	0	0	0				EOG45QP5T	0.114839	1	0.258488	0.0321799	1	0.692475
JGI_V11_121858	5.75975	5.25135	5.74141	5.12778	5.03065	4.90899	6.30935	5.40967	5.6946	5.63824	5.79743	6.41359	7.00394	4.8796	6.48541	5.24089	7.00046	4.94741	7.47815	5.09914	6.24892	4.8103	6.61051	4.95852	NCBI_GNO_39363	scaffold_3330	6023	6414	-	0	0	0	0	0	0	0	0	ARP1_G16425	0	ARP2_G17059	hypothetical protein ;;			0.0969424	1	0.23651	0.0453772	1	0.737561
JGI_V11_122225	6.37471	7.02105	7.03971	7.21455	7.01949	7.00994	6.76841	7.55656	6.56056	7.13079	7.12207	6.80313	8.50319	7.2044	8.12296	6.66851	8.52731	6.79781	7.66295	6.35044	8.85371	6.57536	8.10224	6.79342	NCBI_GNO_351384	scaffold_3886	6118	6739	-	0	0	0	0	0	0	0	0	ARP1_G9206	0	ARP2_G10490				0.447197	1	0.465264	0.281661	1	0.957311
JGI_V11_122445	6.19196	6.27664	6.60559	6.81394	7.19593	6.45931	6.54654	5.96641	6.3479	6.24572	6.57209	6.17737	9.44015	6.19304	9.05725	5.69421	8.90075	5.83858	9.06327	6.25552	8.36923	6.80456	9.44464	6.15525	NCBI_GNO_309404	scaffold_4292	3550	3885	-	0	0	0	0	0	0	0	0	ARP1_G5944	0	ARP2_G6732	hypothetical protein ;;			0.681414	1	0.552847	0.140565	1	0.894288
JGI_V11_122499	6.24128	6.04089	6.20027	5.48414	6.79276	6.0233	6.09758	6.54056	5.84	5.19503	6.58835	5.88419	9.38568	6.13957	7.47696	6.41766	8.13093	6.64997	7.81263	5.91904	7.31007	6.30155	6.95983	5.994	0	scaffold_4423	2194	2706	-	0	0	0	0	0	0	0	0	0	0			EOG46Q5B5		0.0781888	1	0.211577	0.195755	1	0.934283
JGI_V11_122528	6.31577	7.28514	5.87672	5.71972	6.45571	7.33497	6.65247	7.4867	6.32465	6.81629	6.09592	6.03673	4.86367	6.95188	5.20766	6.70954	4.88252	6.65965	5.30398	8.15338	4.86302	7.57014	5.04043	7.46131	0	scaffold_4503	11	4415	+	KOG0663	euNOG04664	0	meNOG09014	0	Protein kinase PITSLRE and related kinases	GO:0005351/F:sugar porter activity,GO:0009401/P:phosphoenolpyruvate-dependent sugar phosphotransferase system	0	0	0					0.150002	1	0.293679	0.267978	1	0.957311
JGI_V11_122575	10.3959	9.21929	10.3611	10.0798	10.7759	10.051	9.03519	8.39482	9.32856	9.68384	10.0709	9.25455	10.0704	9.44194	9.68434	8.98016	9.96166	9.61498	8.85673	8.22707	8.97249	8.0655	9.15677	7.80069	0	scaffold_4635	1099	3857	-	KOG0401	KOG1525	0	meNOG14849	0	Translation initiation factor 4F. ribosome/mRNA-bridging subunit (eIF-4G)	0	0	0	0					6.78e-06	0.0137873	0.000810658	0.419291	1	0.957311
JGI_V11_122585	4.56358	11.0317	5.43725	4.94748	5.21428	11.5009	4.55031	10.8369	6.1075	4.87297	5.13706	4.46955	6.44685	10.9439	6.07986	11.8001	5.71157	11.4865	4.89874	11.0779	6.15991	10.8774	4.93164	9.39805	0	scaffold_4655	158	1556	+	0	0	0	0	0	0	0	0	0	0					0.210343	1	0.341878	0.863045	1	0.95912
JGI_V11_122608	5.51615	10.4632	5.03993	5.66933	4.71984	10.8214	5.04817	10.5316	6.27828	5.49668	5.24951	5.05767	6.18703	10.1654	5.81063	10.875	5.5683	10.7621	4.87028	10.5312	5.43293	9.59665	5.09396	8.8777	NCBI_GNO_333424	scaffold_4703	293	1556	+	0	0	0	0	0	0	0	0	ARP1_G7956	0	ARP2_G8331	hypothetical protein ;;			0.221905	1	0.3496	0.958483	1	0.963605
JGI_V11_122775	7.37432	9.65015	7.99117	9.15849	6.97653	9.61822	7.87019	9.87651	7.95246	7.72077	7.73999	7.17436	13.089	9.30526	13.1686	9.06865	12.7526	9.12777	14.3091	10.5748	13.7634	10.188	13.9825	10.2809	0	scaffold_5379	320	856	+	0	0	0	0	0	0	0	0	0	0			EOG4HX3JN	EOG4SBKRC	0.486095	1	0.482189	0.207022	1	0.939539
JGI_V11_122928	8.63005	5.17942	8.95318	8.83678	9.88183	5.38257	8.89769	6.60412	8.91043	8.61478	9.57936	8.86058	10.4845	5.06117	10.1194	4.95221	10.5787	4.96248	10.3309	5.06507	10.3018	5.20453	10.6908	5.47421	0	scaffold_5869	2143	2596	-	0	0	0	0	0	0	0	0	0	0					0.231916	1	0.355708	0.417901	1	0.957311
JGI_V11_123298	13.4063	13.9133	13.1558	13.1562	13.2183	13.5716	13.5609	14.0709	13.3954	13.2793	13.3069	13.2697	12.82	13.7562	12.6177	13.6852	12.6207	13.5792	13.137	14.074	12.8171	13.8411	12.7305	13.6245	NCBI_GNO_101534	scaffold_6549	645	1226	-	KOG1695	KOG1695	EC:2.5.1.18	meNOG14649	2.5.1.18	Glutathione transferase. Glutathione metabolism,Glutathione S-transferase	GO:0004364/F:glutathione transferase activity,GO:0008152/P:metabolism	0	0	0				EOG4V74BX	0.188272	1	0.326323	0.567806	1	0.957311
JGI_V11_123533	5.45347	10.6087	5.29409	4.98713	5.36934	10.9717	5.29206	11.1726	6.71423	5.46638	4.77242	4.93712	5.07032	10.5166	4.75287	11.5183	5.48306	11.0625	5.08762	11.694	5.15606	11.3255	4.99275	10.6504	NCBI_GNO_35564	scaffold_7166	253	1156	+	0	0	0	0	0	0	0	0	ARP1_G386	F-box only protein 21isoform 2	ARP2_G404	F-box only protein 21; src=daphnia_NCBI_GNO_116234			0.652856	1	0.54341	0.570702	1	0.957311
JGI_V11_123594	6.14424	7.86571	5.9739	7.02967	6.12483	8.54532	5.95847	7.5612	6.28362	6.03522	5.79398	5.55489	10.306	8.24324	9.66547	7.86713	9.61167	8.10424	10.0881	8.71014	9.95329	8.68123	9.96498	8.45365	NCBI_GNO_303564	scaffold_7359	570	1245	-	0	0	0	0	0	0	0	0	0	0					0.624058	1	0.533193	0.263767	1	0.957255
JGI_V11_123921	8.15265	5.33913	8.45598	8.03551	7.47761	5.23184	7.9562	4.78136	8.46074	8.15374	7.43703	8.09425	4.80199	5.16718	4.74289	5.16334	4.84189	4.73908	5.08309	4.90095	5.26461	5.42063	4.68213	5.69745	0	scaffold_8551	501	929	-	0	0	0	0	0	0	0	0	0	0			EOG49ZW66	EOG4N35KJ	0.404832	1	0.44665	0.894212	1	0.959428
JGI_V11_123948	4.89042	6.79487	4.71516	5.06545	4.86497	6.23647	7.31062	6.86048	5.17942	7.74923	6.65426	6.80736	4.97096	7.86523	4.74115	6.54613	4.76706	6.49522	4.6035	6.88951	4.58546	8.59261	4.74373	7.15912	0	scaffold_8643	149	1129	-	0	0	0	0	0	0	0	0	0	0					0.0116981	1	0.0709815	0.0521459	1	0.762226
JGI_V11_124365	6.47722	5.13317	7.451	6.63334	7.78104	4.99543	7.84973	5.34471	7.23744	5.75211	7.33204	6.22146	6.69628	5.06352	7.40038	5.71682	7.0772	5.30662	7.22818	5.22061	6.86534	5.06795	6.90666	5.31819	0	scaffold_9849	728	1206	-	0	0	0	0	0	0	0	0	0	0				EOG4DRG8P	0.787544	1	0.584169	0.402338	1	0.957311
JGI_V11_125227	5.60543	6.59764	6.17008	5.82343	6.07527	5.70231	5.24191	6.52241	6.21583	5.66332	5.32281	6.03089	4.78456	5.8836	4.91068	5.69153	4.99092	6.09004	4.29282	6.34155	4.44405	5.53182	4.6715	5.72123	0	scaffold_11893	82	1049	+	KOG2146	KOG3549	0	0	0	Splicing coactivator SRm160/300. subunit SRm160 (contains PWI domain)	0	0	0	0					0.207959	1	0.340208	0.83711	1	0.958603
JGI_V11_125535	6.00246	5.57595	5.82971	6.97189	5.38738	5.68352	6.21754	5.26793	6.245	7.60168	6.34513	7.8458	11.2622	5.06971	9.02445	5.83219	8.39968	6.02292	9.81921	6.47188	9.11554	5.6715	10.8423	5.63002	0	scaffold_12688	380	758	-	0	0	0	0	0	0	0	0	0	0					0.158735	1	0.302603	0.608262	1	0.957311
JGI_V11_126724	10.9622	11.9013	11.0904	11.0107	11.1016	11.9588	10.6785	11.7977	10.9969	10.8565	11.229	10.5399	10.5943	11.9489	10.5716	11.7181	10.6067	11.6453	10.2876	11.9503	10.6144	12.3314	10.84	11.6138	NCBI_GNO_476023	scaffold_2	779318	779693	+	0	0	0	0	0	0	0	0	ARP1_G8744	conserved hypothetical protein	ARP2_G7381	hypothetical protein ;;	EOG4XWDFM	EOG4FV1WQ	0.438022	1	0.461445	0.169489	1	0.922334
JGI_V11_127284	11.7631	11.874	11.9862	12.2843	12.3538	11.9146	12.7388	12.6772	12.3233	12.8993	12.8468	12.9755	12.2954	11.8753	11.8532	12.0572	11.4953	11.9133	12.5758	12.9114	12.58	13.0675	12.8167	13.0333	NCBI_GNO_946063	scaffold_6	1695205	1695576	+	KOG1744	KOG1744	0	meNOG20674	0	Histone H2B	GO:0000786/C:nucleosome,GO:0003677/F:DNA binding,GO:0005634/C:nucleus,GO:0006334/P:nucleosome assembly,GO:0007001/P:chromosome organization and biogenesis (sensu Eukaryota)	td_s6c306g0	ARP1_G37	histone H2B.1	ARP2_G35	histone h2b.3 ;; histone h2b.1/h2b.2 ;;	EOG4WSTT6	EOG4X9DDF	8.52e-08	0.00110804	6.51e-05	0.301007	1	0.957311
JGI_V11_127336	7.14348	7.30499	7.02793	6.45916	6.72251	7.18557	6.51107	6.71029	6.64778	7.23794	6.99647	7.24577	8.10655	6.59708	7.33867	6.76128	7.89007	6.92425	7.37376	6.7793	7.99084	6.61391	7.43579	6.8885	NCBI_GNO_280074	scaffold_7	982198	984250	-	KOG3510	KOG3510	0	meNOG05822	0	FOG: Immunoglobulin C-2 Type/fibronectin type III domains	GO:0006520/P:amino acid metabolism	td_s7c45g0	0	0	ARP2_G16	down syndrome cell adhesion molecule ;; sdk ;; contactin-like cell adhesion molecule	EOG4PRR5J	EOG4QVJ4G	0.485313	1	0.481898	0.977416	1	0.964295
JGI_V11_127609	9.6565	9.15795	9.61425	9.14247	9.82277	9.64331	8.93209	8.40089	9.0263	9.16708	9.20066	9.40372	10.9627	9.2897	9.76137	9.2495	10.0213	9.44422	9.22758	8.6179	9.22022	8.48222	9.52296	8.45867	NCBI_GNO_820104	scaffold_10	1436745	1438627	-	KOG0698	KOG0698	0	meNOG10094	0	Serine/threonine protein phosphatase	GO:0004722/F:protein serine/threonine phosphatase activity,GO:0006470/P:protein amino acid dephosphorylation,GO:0008287/C:protein serine/threonine phosphatase complex,GO:0003824/F:catalytic activity	0	0	0			EOG4XWDDD	EOG48SNM4	4.89e-05	0.0467245	0.00274728	0.151285	1	0.908606
JGI_V11_127998	11.9549	11.4061	11.9945	11.9382	12.1104	11.2212	12.1487	11.734	11.939	12.094	11.9717	12.0187	11.6835	11.5235	11.1311	11.3248	11.4068	11.5066	11.4243	11.3283	11.4679	11.4215	11.4332	11.4223	NCBI_GNO_502163	scaffold_16	1599999	1601071	+	0	euNOG04507	0	meNOG07871	0	0	0	0	ARP1_G7720	poly polymerase 16	ARP2_G6807	poly polymerase ;;	EOG45HQCW	EOG4D8412	0.456693	1	0.469313	0.409288	1	0.957311
JGI_V11_128627	13.9986	14.1322	13.946	13.8786	13.623	13.9918	13.5709	13.9638	13.859	13.9404	13.5852	13.755	13.5916	13.8834	13.4556	13.8998	13.5261	14.2852	13.8203	14.3488	13.6682	13.8948	13.6906	14.1945	NCBI_GNO_50334	scaffold_33	82975	84941	+	KOG0019	KOG0019	0	meNOG04217	0	Molecular chaperone (HSP90 family)	GO:0006457/P:protein folding,GO:0051082/F:unfolded protein binding	td_s3c5g0	0	0	ARP2_G229	tribolium castaneum heat shock protein ;;			0.918089	1	0.618618	0.0243553	1	0.636966
JGI_V11_128869	13.4951	12.8096	13.2789	12.976	13.3311	12.256	13.1358	12.2212	13.257	13.4482	13.4307	13.5423	11.8962	12.288	11.9695	12.2261	11.9732	12.2951	12.1186	12.5063	11.8705	12.0016	11.4979	12.1561	NCBI_GNO_582383	scaffold_44	59754	61911	+	KOG2450	KOG2450	EC:1.2.1.3	meNOG04239	0	Aldehyde dehydrogenase (NAD+). 1.2-Dichloroethane degradation,Aldehyde dehydrogenase (NAD+). Tryptophan metabolism,Aldehyde dehydrogenase (NAD+). Glycerolipid metabolism,Aldehyde dehydrogenase (NAD+). Valine. leucine and isoleucine degradation,Aldehyde dehydrogenase (NAD+). Glycolysis / Gluconeogenesis,Aldehyde dehydrogenase (NAD+). Propanoate metabolism,Aldehyde dehydrogenase (NAD+). Fatty acid …	GO:0008152/P:metabolism,GO:0016491/F:oxidoreductase activity	0	ARP1_G16461	Aldh8a1 protein				EOG41ZM4C	0.811179	1	0.591191	0.402128	1	0.957311
JGI_V11_129099	11.3349	12.8252	11.5715	11.5002	12.0359	13.0755	11.3907	12.8125	11.4859	11.319	11.9379	11.4046	11.7315	12.7857	11.4587	12.9817	11.3727	12.955	11.2125	12.8545	11.6749	13.2006	12.0485	13.0113	NCBI_GNO_122453	scaffold_58	73220	74106	+	KOG3363	KOG3363	0	meNOG21548	0	Uncharacterized conserved nuclear protein	0	0	ARP1_G7005	conserved hypothetical protein	ARP2_G7020	hypothetical protein ;;	EOG48CZBJ	EOG4SXT80	0.588441	1	0.52081	0.257134	1	0.957255
JGI_V11_188045	11.1781	8.14093	11.2825	11.2174	11.3574	8.21258	10.9956	7.56582	11.4182	11.5155	11.2831	11.3097	10.8334	7.82288	11.0972	8.76664	10.7322	8.70757	10.5068	7.08721	11.1393	7.99563	10.6532	8.28041	NCBI_GNO_344203	scaffold_20	870067	872948	-	KOG3908	KOG3908	EC:2.4.2.29	meNOG05215	0	Queuine tRNA-ribosyltransferase. ,Queuine-tRNA ribosyltransferase	GO:0006400/P:tRNA modification,GO:0008479/F:queuine tRNA-ribosyltransferase activity,GO:0008616/P:queuosine biosynthesis	0	ARP1_G4102	Anopheles gambiae str. PEST/Queuine tRNA-ribosyltransferase	ARP2_G3188	queuine trna-ribosyltransferase ;;	EOG44F4RM	EOG44J7C1	0.936749	1	0.623018	0.330451	1	0.957311
JGI_V11_188353	12.0615	11.9613	12.3647	12.1906	12.5909	11.9685	11.9443	11.4347	12.3476	12.1996	12.3033	12.1177	12.8514	12.0251	12.7774	11.9777	13.0455	12.0649	12.4622	11.8016	12.9153	11.759	12.7435	11.6052	NCBI_GNO_130324	scaffold_32	426871	428944	+	KOG1211	KOG1211	0	meNOG05505	6.3.5.7	Amidases	GO:0004040/F:amidase activity	0	ARP1_G4464	glutamyl-tRNA amidotransferase subunit A	ARP2_G3751	glutamyl-trnagln amidotransferase subunit a ;;	EOG48PK1H	EOG48WHVQ	0.0437661	1	0.152912	0.528888	1	0.957311
JGI_V11_188519	13.579	13.1622	13.6342	13.4612	13.6758	13.2725	13.462	12.9716	13.3867	13.6486	13.6486	13.6675	13.2228	13.07	12.2086	13.0952	12.494	13.2052	12.2264	13.099	12.3429	13.0439	12.4299	12.4604	NCBI_GNO_236383	scaffold_43	484453	485385	+	0	euNOG07882	0	meNOG19662	0	0	0	0	ARP1_G9716	conserved hypothetical protein	ARP2_G9852	hypothetical protein ;;	EOG4SF7PC	EOG4SBKTX	0.211908	1	0.342828	0.211861	1	0.945473
JGI_V11_189030	13.562	13.6199	13.7027	13.5222	13.6206	13.6929	13.3049	13.3466	13.4654	13.5583	13.4883	13.3103	14.0357	13.7134	13.4903	13.5728	13.6252	13.8374	13.1088	13.2471	13.4607	13.144	13.1934	13.0171	NCBI_GNO_188563	scaffold_79	383492	384765	-	KOG2975	KOG2975	EC:3.4.25.1	meNOG10623	0	Proteasome endopeptidase complex. ,Translation initiation factor 3. subunit f (eIF-3f)	0	0	ARP1_G4306	eukaryotic translation initiation factor 3 subunit 5	ARP2_G4368	eukaryotic translation initiation factor 3 subunit 5 epsilon-like protein ;;	EOG43TXBB	EOG4NS86F	8.97e-06	0.0161124	0.000947369	0.0177587	1	0.612642
JGI_V11_189775	11.5988	11.2295	11.6089	11.3114	11.9314	11.3013	10.517	10.4588	10.8327	10.7982	11.4243	10.7986	11.5268	11.0512	10.9942	11.139	11.404	11.4416	10.3004	10.1874	10.3972	10.1089	10.6413	9.77342	NCBI_GNO_149224	scaffold_1164	5192	6488	+	KOG1563	KOG1563	0	meNOG07730	0	Mitochondrial protein Surfeit 1/SURF1/SHY1. required for expression of cytochrome oxidase	0	0	ARP1_G4081	surfeit locus protein 1	ARP2_G4299	surfeit locus protein ;;	EOG4N2Z4T	EOG4VDVTB	8.99e-08	0.00110804	6.51e-05	0.11377	1	0.863316
JGI_V11_190503	7.8376	12.0203	8.17599	9.1157	8.6511	12.3801	8.30857	12.3594	9.51894	8.76033	9.41501	8.46701	11.5904	12.034	13.1017	12.4632	12.612	11.8689	12.3986	10.9152	12.7187	12.2184	12.9485	12.7398	NCBI_GNO_436024	scaffold_2	631387	633548	+	KOG2650	KOG2650	0	meNOG24484	0	Zinc carboxypeptidase	GO:0004182/F:carboxypeptidase A activity,GO:0006508/P:proteolysis and peptidolysis,GO:0004180/F:carboxypeptidase activity	0	ARP1_G585	zinc carboxypeptidase	ARP2_G638	zinc carboxypeptidase ;; zinc carboxypeptidase a ;; zinc carboxypeptidase a 1 precursor ec			0.850355	1	0.601733	0.777756	1	0.957848
JGI_V11_190546	13.0047	13.6179	13.1359	13.0448	13.1124	13.5693	12.7435	13.005	12.6824	12.6944	13.0391	12.5456	13.5297	13.3664	13.0198	13.3129	13.2034	13.6498	12.3513	12.7255	12.6721	12.728	12.7269	12.4404	NCBI_GNO_532023	scaffold_2	829805	831422	+	KOG1431	KOG1431	0	meNOG04705	1.1.1.271	GDP-L-fucose synthetase	0	0	ARP1_G4414	GDP-L-fucose synthetase-binding protein)	ARP2_G3043	gdp-l-fucose synthetase protein fx red cell nadph-binding protein gdp-4-keto-6-deoxy-d-mannose-3,5-epimerase-4-reductase ;;	EOG4XWDDK	EOG4Z3C8B	2.71e-06	0.00783072	0.000460426	0.139138	1	0.894041
JGI_V11_190829	12.5001	12.756	12.4864	12.3495	12.3466	12.7603	12.1244	12.0447	12.2935	12.2217	12.0652	12.2645	13.096	12.6788	12.9906	12.5548	13.1125	12.6403	12.6764	12.4636	12.7046	12.2846	12.4934	12.2233	NCBI_GNO_984024	scaffold_2	3224045	3228571	-	KOG1156	KOG1156	0	meNOG05060	0	N-terminal acetyltransferase	0	0	ARP1_G3920	NMDA receptor-regulated protein 1	ARP2_G4082	nmda receptor-regulated protein ;;	EOG4S4MX6	EOG4006BC	1.29e-06	0.00493044	0.000289897	0.946787	1	0.963605
JGI_V11_190910	9.40421	9.0829	9.48682	9.29877	10.249	9.25761	8.60288	8.7161	9.46891	9.87163	9.85791	9.15831	11.5153	8.98847	10.6393	9.41725	10.9174	9.44439	10.6398	8.4761	11.0293	9.05148	11.0431	8.52437	NCBI_GNO_1112024	scaffold_2	3536827	3537599	+	KOG3381	KOG3381	0	meNOG18815	0	Uncharacterized conserved protein	0	0	ARP1_G3189	conserved hypothetical protein	ARP2_G5081	hypothetical protein ;;	EOG498SH6	EOG4KQ06G	0.127341	1	0.272793	0.611625	1	0.957311
JGI_V11_191004	11.0081	10.8265	11.0227	10.9122	11.2202	11.0879	11.0283	10.5957	10.9943	10.9145	11.4322	11.0817	11.3666	10.7708	11.2881	10.991	11.6542	11.0225	11.2107	10.5482	11.1773	10.4511	11.452	10.2937	NCBI_GNO_406034	scaffold_3	474716	479082	-	KOG3666	KOG3666	0	meNOG05668	0	Uncharacterized conserved protein	0	0	ARP1_G3799	conserved hypothetical protein	ARP2_G4365	hypothetical protein ;;	EOG4C8676	EOG4M6B94	0.0386419	1	0.142451	0.0443271	1	0.733462
JGI_V11_191465	12.2355	11.7727	12.4575	12.2506	12.6243	12.2151	11.8921	11.9076	12.2649	12.4367	12.7053	12.4403	11.7037	12.0106	10.9467	12.0742	11.2181	12.2089	10.6508	11.9514	11.2684	11.9217	11.2711	12.0746	NCBI_GNO_1102034	scaffold_3	3617189	3618628	+	KOG4137	KOG4137	0	meNOG18350	0	Uncharacterized conserved protein	0	0	ARP1_G7083	Ies6-similar protein	ARP2_G6817	hypothetical protein ;;	EOG4SF7PM	EOG47M6V8	0.505379	1	0.488976	0.427061	1	0.957311
JGI_V11_191566	14.4235	13.9735	14.3623	14.2476	14.5481	14.0486	13.3999	12.8417	13.1867	12.8733	13.3939	12.8168	11.6761	13.8107	11.8897	13.5138	12.6356	13.3222	11.8155	12.8724	12.6009	13.8834	12.5498	12.7833	NCBI_GNO_216043	scaffold_4	449112	450736	-	KOG1577	KOG1577	0	meNOG11490	1.1.1.21	Aldo/keto reductase family proteins	GO:0016491/F:oxidoreductase activity	td_s4c67g0	ARP1_G11188	Aldo-keto reductase	ARP2_G11674	aldo-keto reductase ;;	EOG4KSN1C	EOG483JZP	0.000356951	0.152481	0.00896551	0.000876411	1	0.230257
JGI_V11_192054	12.2537	12.1759	12.2937	12.0656	12.245	12.4534	11.894	11.9968	12.0344	12.1724	12.289	12.1969	12.8611	12.3145	12.814	12.3417	12.7103	12.3957	12.3541	12.1031	12.477	12.0185	12.4823	11.8342	NCBI_GNO_1882043	scaffold_4	3024315	3027061	-	KOG0853	KOG0853	0	meNOG05647	0	Glycosyltransferase	GO:0006520/P:amino acid metabolism,GO:0009058/P:biosynthesis	0	ARP1_G6428	alpha-1,3-mannosyltransferase	ARP2_G5736	alpha-1,3-mannosyltransferase alg2 ;;	EOG49GHZ3	EOG4BZSWC	5.1e-05	0.047817	0.00281152	0.0434351	1	0.732808
JGI_V11_192116	12.0545	12.6074	12.3604	12.1367	12.3803	12.7642	12.0855	12.8255	12.2705	12.2139	12.4192	12.063	13.1498	12.3965	12.926	12.8322	12.9082	12.4178	13.2073	13.4181	13.4998	13.117	13.2041	12.5225	NCBI_GNO_230054	scaffold_5	253009	257552	-	KOG2011	KOG2011	0	meNOG04352	0	Sister chromatid cohesion complex Cohesin. subunit STAG/IRR1/SCC3	0	0	ARP1_G1333	stromal antigen	ARP2_G1261	sa ;;	EOG4NP5JC	EOG4H1GND	0.167162	1	0.309865	0.0520476	1	0.762226
JGI_V11_192525	12.272	12.3214	12.1985	12.2398	12.4374	12.3102	12.0874	12.421	12.3309	12.4714	12.4731	12.1385	11.3177	12.1476	11.1819	12.7425	11.1511	12.2365	11.2352	12.4825	11.2905	12.3149	11.3071	12.2736	NCBI_GNO_340063	scaffold_6	509044	512197	-	KOG3765	KOG3765	0	meNOG06372	0	Predicted glycosyltransferase	GO:0005488/F:binding,GO:0006810/P:transport,GO:0008289/F:lipid binding,GO:0016051/P:carbohydrate biosynthesis,GO:0016758/F:transferase activity. transferring hexosyl groups	0	ARP1_G8830	Glycosyltransferase-like protein LARGE2	ARP2_G8825	hypothetical protein ;;	EOG43BK43	EOG4N8WXS	0.726073	1	0.567002	0.98283	1	0.96438
JGI_V11_192770	10.7399	10.7997	11.0529	10.769	10.0163	10.4614	10.9435	10.5863	11.0878	11.0966	10.5881	11.0989	11.2608	10.7277	11.4447	10.6224	11.5291	10.6196	11.4096	10.1203	11.4302	10.4194	11.2396	10.1366	NCBI_GNO_132074	scaffold_7	102623	104415	+	KOG2070	KOG2070	0	meNOG06500	0	Guanine nucleotide exchange factor	0	0	ARP1_G1753	pak-interacting exchange factor	ARP2_G1477	hypothetical protein ;; band protein ;; dynamin-associated protein	EOG42FQZB	EOG479M35	0.928685	1	0.621259	0.027073	1	0.657482
JGI_V11_193843	9.46005	4.48354	8.63397	9.87077	9.89206	5.00945	9.38048	5.78131	9.87346	9.01412	9.34088	8.20256	9.50404	5.38984	10.7436	6.12192	10.4744	5.25075	9.69413	5.1575	9.90188	5.68748	10.2969	5.59954	NCBI_GNO_642104	scaffold_10	1145063	1146418	+	KOG3017	KOG3017	0	meNOG19618	0	Defense-related protein containing SCP domain	GO:0005576/C:extracellular region	0	ARP1_G412	conserved hypothetical protein	ARP2_G394	scp-like extracellular protein ;; cysteine-rich venom protein ;; cysteine-rich secretory protein-2	EOG4N8PM9	EOG4VTBRC	0.610278	1	0.52773	0.3784	1	0.957311
JGI_V11_193882	12.1941	12.0182	11.9222	11.65	12.1106	12.1567	11.3761	11.5369	11.4476	11.8433	11.581	11.5348	12.7735	12.5234	11.995	12.2054	12.2358	12.3498	11.6856	11.6886	11.6878	11.3806	11.7033	11.36	NCBI_GNO_864103	scaffold_10	1515757	1517796	-	KOG2154	KOG2154	0	meNOG10306	0	Predicted nucleolar protein involved in ribosome biogenesis	0	0	ARP1_G2786	Nucleolar complex protein 4 homolog B	ARP2_G1544	nucleolar complex protein ;;	EOG4WWQ0Q	EOG49KMJD	1.46e-06	0.00532363	0.000313016	0.092744	1	0.836924
JGI_V11_194394	13.5975	13.5878	13.6511	13.3339	13.582	13.6196	13.2644	13.2728	13.1906	13.2995	13.2661	13.3307	13.5485	13.6853	13.3822	13.6426	13.1213	13.5721	13.0459	13.2067	12.9572	13.0637	12.8216	13.2076	NCBI_GNO_480123	scaffold_12	836916	838879	+	KOG3037	KOG3037	0	meNOG08416	0	Cell membrane glycoprotein	GO:0007155/P:cell adhesion,GO:0016021/C:integral to membrane	0	ARP1_G1067	adhesion regulating molecule 1	ARP2_G944	adhesion regulating molecule 1 kda cell membrane glycoprotein ;;	EOG4WWQ15	EOG4KM3XQ	1.81e-07	0.00158615	9.33e-05	0.111286	1	0.859386
JGI_V11_194440	11.3252	10.6158	11.3594	11.5458	11.8011	11.0742	11.8586	11.0896	12.049	12.2953	12.0964	12.1121	9.87365	10.9466	11.5162	11.0726	11.3929	10.9485	12.3259	11.8902	12.6683	12.2719	12.5812	12.7392	NCBI_GNO_392124	scaffold_12	1049667	1051853	+	KOG2084	KOG2084	0	meNOG24740	0	Predicted histone tail methylase containing SET domain	GO:0003676/F:nucleic acid binding,GO:0005634/C:nucleus,GO:0008270/F:zinc ion binding	0	ARP1_G6890	conserved hypothetical protein	ARP2_G6821	hypothetical protein ;;	EOG4W0VVT	EOG4R54X7	2.29e-05	0.0295307	0.00173633	0.0381415	1	0.710637
JGI_V11_194472	13.1083	13.2521	13.185	13.3023	13.6087	13.0334	13.7746	13.7827	13.8654	14.1846	13.9406	14.0614	11.8865	12.5949	13.4392	13.4328	13.1928	13.3341	14.2075	14.2157	14.3131	14.215	14.3074	14.5579	NCBI_GNO_484124	scaffold_12	1453253	1457165	+	0	euNOG04290	0	meNOG05724	0	0	0	0	ARP1_G2014	transglutaminase	ARP2_G2453	hemocyte protein-glutamine gamma-glutamyltransferase ;; protein-glutamine gamma-glutamyltransferase ;;	EOG43XSJH	EOG4964KG	1.77e-06	0.00610322	0.000358854	0.0415791	1	0.728778
JGI_V11_195585	11.2414	11.1604	11.5835	11.2518	11.3688	11.2873	10.9744	10.7877	10.938	11.3658	11.283	11.4703	10.1483	11.0894	9.87979	11.3003	10.0044	11.2978	9.42269	11.228	9.98724	11.1874	9.86557	11.0693	NCBI_GNO_168183	scaffold_18	349246	350683	-	KOG0143	KOG0143	0	meNOG21661	0	Iron/ascorbate family oxidoreductases	GO:0005506/F:iron ion binding,GO:0016216/F:isopenicillin-N synthase activity,GO:0017000/P:antibiotic biosynthesis	0	ARP1_G2405	conserved hypothetical protein	ARP2_G2083	hypothetical protein ;;	EOG42JM70	EOG46456C	0.0589128	1	0.18077	0.911	1	0.959428
JGI_V11_195940	13.7593	13.5855	13.9167	13.7088	13.7199	13.6694	13.338	13.2285	13.6583	13.8814	13.6017	13.6326	14.205	13.7604	13.8465	13.7979	13.9349	13.9257	13.1744	13.2236	13.4084	13.2504	13.4136	12.7367	NCBI_GNO_18203	scaffold_20	181705	183590	-	KOG3871	KOG3871	0	meNOG04570	0	Cell adhesion complex protein bystin	0	0	ARP1_G5718	Bystin-like	ARP2_G4951	cell adhesion complex protein bystin ;;	EOG4TX97F	EOG4HQKCG	1.82e-05	0.0255468	0.00150209	0.00232464	1	0.341376
JGI_V11_196480	9.86307	9.87667	9.62357	9.18004	9.72908	9.9716	9.3041	8.92965	9.61773	9.24783	9.02995	9.47879	10.394	9.88333	9.92498	9.54783	10.2477	9.82653	9.6755	8.7171	9.44858	8.94394	9.50626	8.25299	NCBI_GNO_324234	scaffold_23	834889	839199	-	KOG0391	KOG0391	0	meNOG04954	3.6.1.3	SNF2 family DNA-dependent ATPase	GO:0003677/F:DNA binding,GO:0005524/F:ATP binding,GO:0008026/F:ATP-dependent helicase activity	td_s3c99g0	ARP1_G2255	E1a binding protein P400	ARP2_G1924	e1a-binding protein p400 ;;	EOG4C5B08	EOG4J428J	1.38e-05	0.0209463	0.00123159	0.0642467	1	0.779745
JGI_V11_197845	12.7248	12.7472	12.5901	12.846	12.7367	12.558	12.9003	13	12.6959	12.6639	12.8129	12.651	11.9497	12.6963	12.0009	12.6063	11.9984	12.669	12.0827	12.7499	12.1212	12.9476	12.3333	12.8912	NCBI_GNO_80333	scaffold_33	108827	110498	+	0	0	0	0	0	0	0	0	ARP1_G577	Misexpression suppressor of KSR 2 CG15669-PI	ARP2_G647	misexpression suppressor of ksr 2 ;;			0.00523536	0.738864	0.0434433	0.224328	1	0.95103
JGI_V11_198023	4.92319	5.76008	4.89683	5.04003	4.86841	5.73425	4.84319	5.30353	5.13131	4.85953	4.69551	5.12809	5.02212	6.07303	4.96387	5.40138	5.04034	5.41863	5.06838	5.95512	5.26286	6.52766	4.90688	5.6563	NCBI_GNO_396344	scaffold_36	15675	17414	-	KOG1176	KOG1176	0	meNOG18499	6.2.1.12	Acyl-CoA synthetase	GO:0003824/F:catalytic activity,GO:0008152/P:metabolism	td_s6c1g0	ARP1_G11201	0	ARP2_G11687	hypothetical protein ;;	EOG44F4TM		0.891203	1	0.612031	0.0704261	1	0.793883
JGI_V11_198141	5.54939	5.06782	5.39554	5.99672	6.06908	5.83248	5.8437	6.09366	7.11922	6.85407	6.88631	6.27396	5.03287	4.57505	6.01179	5.16347	5.63066	4.71331	6.58916	6.19735	7.03637	6.08728	6.70463	6.86479	NCBI_GNO_310354	scaffold_37	932926	944200	-	KOG0613	KOG0613,KOG1181	0	meNOG04535	0	Projectin/twitchin and related proteins	0	td_s7c119g7	0	0			EOG4G79D3	EOG4P2VTS	4.02e-06	0.00988576	0.000581258	0.141327	1	0.894288
JGI_V11_198525	13.8824	13.8159	13.7181	13.7367	13.8102	13.7656	13.4572	13.2877	13.701	13.7478	13.6466	13.6025	14.1169	13.9528	13.9873	13.638	14.1143	13.8283	13.5957	13.639	13.5828	13.4834	13.3698	13.2835	NCBI_GNO_660373	scaffold_42	732915	736485	+	KOG0925	KOG0925	0	meNOG04562	0	mRNA splicing factor ATP-dependent RNA helicase	GO:0005524/F:ATP binding,GO:0008026/F:ATP-dependent helicase activity,GO:0003676/F:nucleic acid binding,GO:0004386/F:helicase activity	0	ARP1_G128	pre-mRNA-splicing factor ATP-dependent RNA helicase prp22	ARP2_G126	pre-mrna splicing factor atp-dependent rna helicase prp16 ;;	EOG4D254T	EOG48SNM3	1.77e-05	0.0251792	0.00148047	0.0568332	1	0.765923
JGI_V11_198557	12.088	8.97282	11.8985	11.9508	11.3508	9.2979	11.607	9.06978	11.7254	11.5285	10.8687	11.1487	11.4768	9.24459	12.4994	10.0479	12.1095	8.83039	12.1587	8.36329	11.8458	9.57691	11.6886	9.92141	NCBI_GNO_588374	scaffold_42	869642	870082	+	KOG3573	KOG3573	0	meNOG10780	0	Caspase. apoptotic cysteine protease	GO:0006508/P:proteolysis and peptidolysis,GO:0030693/F:caspase activity	td_s2c28g1	0	0	ARP2_G13289	hypothetical protein ;;		EOG4NW4DB	0.949805	1	0.626436	0.804306	1	0.958454
JGI_V11_198826	13.6868	13.9795	13.8271	13.3104	13.4952	13.9192	13.1316	13.2671	13.1288	13.5676	13.3443	13.4212	14.0498	14.0856	13.6156	13.9432	13.6385	13.8158	13.063	13.3484	13.1558	13.0133	12.7281	13.0263	NCBI_GNO_70394	scaffold_45	123653	125564	-	KOG2893	KOG2893	0	meNOG07254	0	Zn finger protein	GO:0003677/F:DNA binding,GO:0003676/F:nucleic acid binding,GO:0005634/C:nucleus,GO:0008270/F:zinc ion binding	td_s5c6g2	ARP1_G6373	conserved hypothetical protein	ARP2_G6265	hypothetical protein ;;	EOG4WPZJZ	EOG4Q89SR	1.14e-06	0.00458221	0.000269422	0.0245998	1	0.641181
JGI_V11_199063	13.1929	13.9984	13.2616	13.0854	13.1269	14.0364	13.1056	13.9605	13.1499	13.1785	13.1079	12.8449	11.5875	13.9923	11.6327	13.7408	11.4656	13.7965	11.1556	13.6653	11.5111	13.6073	11.5537	13.5579	NCBI_GNO_616403	scaffold_47	933944	935557	-	KOG1639	KOG1639	0	meNOG06629	0	Steroid reductase required for elongation of the very long chain fatty acids	GO:0006464/P:protein modification,GO:0016021/C:integral to membrane	0	ARP1_G5351	synaptic glycoprotein SC2	ARP2_G4350	sc2 ;;	EOG4J0ZQV	EOG4Q89RM	0.0889828	1	0.227062	0.893637	1	0.959428
JGI_V11_199244	11.7809	11.7031	11.3943	11.4515	11.8186	11.7601	11.774	11.9622	11.2519	11.1837	11.6796	11.1775	8.58416	11.55	8.65923	11.7587	9.43196	11.7617	8.38555	11.9025	9.15429	11.9013	9.46957	11.1151	NCBI_GNO_402423	scaffold_52	95151	96559	-	KOG3614	KOG3614	0	0	0	Ca2+/Mg2+-permeable cation channels (LTRPC family)	GO:0004674/F:protein serine/threonine kinase activity,GO:0005524/F:ATP binding,GO:0006468/P:protein amino acid phosphorylation	td_s2c4g1	ARP1_G16354	0	ARP2_G16987	hypothetical protein ;;		EOG4RRC9T	0.692608	1	0.55665	0.548107	1	0.957311
JGI_V11_199545	11.6687	11.4323	11.6351	11.1775	11.6705	11.2708	11.3761	11.3558	11.5527	11.2994	11.476	11.2379	11.891	11.4649	11.291	11.4952	11.7444	11.733	11.0648	11.0319	11.1888	10.9014	11.1067	10.8763	NCBI_GNO_68443	scaffold_55	142667	144053	+	KOG4041	KOG4041	0	meNOG18319	0	Protein phosphatase 1. regulatory (inhibitor) subunit PPP1R2	GO:0004864/F:protein phosphatase inhibitor activity	0	ARP1_G4403	Inhibitor-2 CG10574-PA			EOG4PZGQ7	EOG44BGZ4	1.59e-05	0.0231374	0.00136042	0.000526539	1	0.197946
JGI_V11_200582	8.9457	11.1879	8.81217	9.248	9.44148	11.3389	9.41581	12.2376	9.46233	8.72507	9.71669	9.26675	11.0094	11.776	11.447	11.6494	11.5841	11.6786	12.303	13.5777	11.2338	13.3751	11.3467	13.4927	NCBI_GNO_360514	scaffold_70	296202	296979	+	KOG2287	KOG2287	0	meNOG14116	0	Galactosyltransferases	GO:0006486/P:protein amino acid glycosylation,GO:0008378/F:galactosyltransferase activity,GO:0016020/C:membrane	0	ARP1_G283	CG33145 CG33145-PA	ARP2_G330	lactosylceramide ;; lactosylceramide alpha- ;;		EOG4KSVDX	0.17128	1	0.313428	0.15206	1	0.909116
JGI_V11_200995	12.2829	12.3249	12.4971	11.8358	11.3873	12.1029	11.617	11.4898	11.7278	12.0279	11.1899	11.5459	13.0761	12.5964	12.5876	12.129	12.8572	12.3814	11.9375	11.7535	11.6192	11.0945	10.912	10.4967	NCBI_GNO_386544	scaffold_76	522416	524388	-	KOG0546	KOG0546	0	meNOG06174	0	HSP90 co-chaperone CPR7/Cyclophilin	GO:0006457/P:protein folding	0	ARP1_G11852	GA15038-PA	ARP2_G12846	peptidylprolyl cis-trans isomerase ;;	EOG4SF7NH	EOG4899F2	2.77e-05	0.0326594	0.00192029	0.0179106	1	0.612642
JGI_V11_201152	13.2931	13.1734	13.2109	13.0467	13.0524	13.3367	12.6945	12.5689	13.0239	13.367	12.9558	12.9458	13.8776	13.306	13.4974	13.2759	13.5814	13.3654	12.8194	13.0181	12.7708	12.7109	12.6889	12.4415	NCBI_GNO_24563	scaffold_79	82845	85680	-	KOG1915	KOG1915	0	meNOG04697	0	Cell cycle control protein (crooked neck)	GO:0005622/C:intracellular,GO:0006396/P:RNA processing	0	ARP1_G5739	crooked neck protein	ARP2_G4398	protein crooked neck ;;	EOG4J9KDW	EOG4990SS	1.42e-05	0.0214508	0.00126125	0.0109309	1	0.546036
JGI_V11_201196	13.7865	13.5007	13.7516	13.6614	13.988	13.4016	13.6574	13.4579	13.5209	13.521	13.878	13.5844	13.6584	13.289	13.6803	13.0939	13.8047	13.2691	13.6761	13.2996	13.7137	13.5705	13.7216	13.272	NCBI_GNO_198563	scaffold_79	424334	426104	-	KOG3767	KOG3767	0	meNOG05285	0	Sideroflexin	GO:0006812/P:cation transport,GO:0008324/F:cation transporter activity,GO:0016020/C:membrane	0	ARP1_G1646	sideroflexin 1,2,3	ARP2_G3443	mitochondrial sideroflexin tricarboxylate transporter ;; sideroflexin ;;	EOG4BCC3R	EOG405XVF	0.984643	1	0.634862	0.140758	1	0.894288
JGI_V11_202014	13.9148	13.9927	14.168	14.0488	14.0554	14.1753	13.4805	13.5895	13.4704	13.5312	14.0275	13.4395	13.1095	13.8896	13.0987	14.2738	13.1932	13.8587	13.1614	14.1044	13.0083	13.609	13.3471	13.7033	NCBI_GNO_44623	scaffold_93	165912	166769	+	KOG0541	KOG0541	0	meNOG19400	0	Alkyl hydroperoxide reductase/peroxiredoxin	0	td_s3c6g4	ARP1_G1596	peroxiredoxin 5	ARP2_G2142	branchiostoma peroxiredoxin v protein ;;	EOG4CVDQ2	EOG42Z9KT	0.00209726	0.433429	0.0254846	0.0211545	1	0.624607
JGI_V11_202914	9.8381	9.91742	9.68713	8.96945	10.006	9.86176	9.61747	9.75468	9.17825	9.27543	10.0519	9.78915	9.22051	9.63656	8.19825	9.79126	8.93264	10.0046	8.34736	9.36659	7.55571	9.44499	8.44923	9.29888	NCBI_GNO_534693	scaffold_116	310347	311501	-	KOG0833	KOG0833	0	meNOG20432	3.5.4.5	Cytidine deaminase	GO:0008270/F:zinc ion binding,GO:0016787/F:hydrolase activity,GO:0004126/F:cytidine deaminase activity,GO:0046087/P:cytidine metabolism	0	ARP1_G2266	cytidine deaminase	ARP2_G1627	cytidine deaminase ;;	EOG4CVDQC	EOG4CVN3Q	0.0397634	1	0.144746	0.144425	1	0.896095
JGI_V11_203795	12.8861	12.9451	13.3483	13.8995	13.6965	13.1615	13.3746	13.2486	13.7015	13.5876	14.1387	13.3791	9.6097	12.6308	10.4791	12.9897	10.6489	12.4714	9.4052	12.3118	9.79353	12.6588	9.9776	13.1818	NCBI_GNO_50824	scaffold_163	91643	96072	-	KOG1046	KOG1046	0	meNOG06158	3.4.11.2	Puromycin-sensitive aminopeptidase and related aminopeptidases	GO:0004179/F:membrane alanyl aminopeptidase activity,GO:0006508/P:proteolysis and peptidolysis,GO:0008237/F:metallopeptidase activity,GO:0008270/F:zinc ion binding	td_s3c4g0	ARP1_G92	protease m1 zinc metalloprotease	ARP2_G107	protease m1 zinc metalloprotease ;; alanyl aminopeptidase ;; aminopeptidase n precursor	EOG498SFN	EOG4JHJ7B	0.996778	1	0.637681	0.139748	1	0.894288
JGI_V11_204007	11.3814	11.1364	11.5553	11.2042	11.1805	10.9446	11.225	10.7986	11.2327	11.6657	11.3774	11.8141	12.4839	11.2057	11.8245	10.6831	12.0744	11.0516	11.5742	10.9428	11.5778	10.8053	11.1652	10.1839	NCBI_GNO_336854	scaffold_181	138880	141279	-	KOG0666	KOG0666	0	meNOG04466	0	Cyclin C-dependent kinase CDK8	GO:0004672/F:protein kinase activity,GO:0005524/F:ATP binding,GO:0006468/P:protein amino acid phosphorylation,GO:0004713/F:protein-tyrosine kinase activity,GO:0004674/F:protein serine/threonine kinase activity	0	ARP1_G5308	cell division protein kinase 8	ARP2_G3727	mitogen-activated protein kinase erk-a ;;	EOG4ZS7JJ	EOG40P91B	0.14005	1	0.284466	0.0235972	1	0.633691
JGI_V11_206490	11.7613	11.8879	11.9774	11.7678	11.7365	11.9807	11.348	11.438	11.4863	11.5957	11.4959	11.5418	12.6705	11.8482	11.8991	11.8698	12.1635	12.0399	11.3492	11.5291	11.569	11.8924	11.5489	11.0969	NCBI_GNO_1692033	scaffold_3	3068109	3069220	+	KOG0691	KOG0691	0	meNOG08928	0	Molecular chaperone (DnaJ superfamily)	GO:0003676/F:nucleic acid binding,GO:0006457/P:protein folding,GO:0031072/F:heat shock protein binding,GO:0051082/F:unfolded protein binding	0	ARP1_G859	conserved hypothetical protein	ARP2_G1000	hypothetical protein ;;	EOG4866V9	EOG4VTBSW	4.21e-05	0.0414763	0.0024387	0.237635	1	0.955281
JGI_V11_206555	11.3441	14.3318	11.4853	11.58	10.9938	13.9076	10.9725	14.1868	11.6155	11.5291	10.9705	11.2912	11.1816	14.406	11.2393	14.2728	10.7109	13.9785	11.4285	14.3773	11.1831	14.4793	10.989	14.0977	NCBI_GNO_1068034	scaffold_3	3465341	3475230	-	KOG0930	KOG0930	0	meNOG05713	0	Guanine nucleotide exchange factor Cytohesin. contains PH and Sec7 domains	0	0	ARP1_G3023	General receptor for phosphoinositides 1 CG11628-PB	ARP2_G3744	step ;;	EOG4SQVC4	EOG4SN6GP	0.552721	1	0.50853	0.327777	1	0.957311
JGI_V11_207004	11.1286	11.2271	11.1423	10.9517	11.4693	11.1936	11.1022	10.9204	11.1999	11.1508	11.3366	10.9834	11.8271	10.9834	11.1841	11.1276	11.5811	11.1541	11.5927	11.2153	11.6947	10.9429	11.5669	11.1192	NCBI_GNO_864044	scaffold_4	2230356	2233186	+	KOG1660	KOG1660	0	meNOG05563	0	Sorting nexin SNX6/TFAF2. contains PX domain	GO:0007242/P:intracellular signaling cascade	0	0	0	ARP2_G175	sodium/potassium-transporting atpase subunit alpha sodium pump subunit alpha na+/k+ atpase alpha subunit ;;	EOG4TX977	EOG4T7DX7	0.855003	1	0.602709	0.387276	1	0.957311
JGI_V11_207722	12.025	11.9409	11.9638	11.9057	12.1786	12.0285	11.9407	11.4688	12.1182	11.9464	12.1403	12.1123	10.9875	11.6861	10.9863	11.9994	11.0199	11.872	10.934	11.6542	10.7593	11.3306	11.2677	11.906	NCBI_GNO_484064	scaffold_6	804077	807570	-	KOG0940	KOG0940	EC:6.3.2.-	meNOG05106	0	Acid--D-amino-acid ligases (peptide synthases). Tryptophan metabolism,Acid--D-amino-acid ligases (peptide synthases). Ubiquinone biosynthesis,Ubiquitin protein ligase RSP5/NEDD4	GO:0004842/F:ubiquitin-protein ligase activity,GO:0005622/C:intracellular,GO:0006464/P:protein modification,GO:0006512/P:ubiquitin cycle	0	ARP1_G2097	ubiquitin protein ligase	ARP2_G5029	e3 ubiquitin protein ligase ure-b1 ;; e3 ubiquitin-protein ligase nedd-4 ;; e3 ubiquitin-protein ligase smurf1	EOG4W9GJT	EOG4N35FP	0.298861	1	0.395267	0.690894	1	0.957311
JGI_V11_209281	11.5773	11.5989	11.633	11.452	11.9117	11.6862	10.8551	11.1106	11.2865	11.3435	11.4625	10.9665	12.186	11.6304	11.5585	11.7727	11.6065	11.6753	10.9309	10.8675	11.1788	10.891	10.9348	10.9358	NCBI_GNO_744113	scaffold_11	1386635	1388075	-	KOG0530	KOG0530	0	meNOG09559	0	Protein farnesyltransferase. alpha subunit/protein geranylgeranyltransferase type I. alpha subunit	GO:0008318/F:protein prenyltransferase activity,GO:0018346/P:protein amino acid prenylation	0	ARP1_G2053	farnesyltransferase/geranylgeranyltransferase type I alpha subunit	ARP2_G2396	protein farnesyltransferase/geranylgeranyltransferase type i alpha subunit ;;	EOG4RN8R8	EOG4QRNZV	2.39e-07	0.00184922	0.000108729	0.0635567	1	0.779473
JGI_V11_210344	11.1822	11.2974	11.5815	11.6844	12.0048	11.7939	11.1646	10.9321	11.4855	11.3609	11.6225	11.2177	5.57242	11.3936	6.7683	11.2948	6.19019	11.4672	6.2701	9.87659	6.03152	10.8188	6.24073	11.4557	NCBI_GNO_300164	scaffold_16	876003	877338	+	KOG0003	KOG0001	0	meNOG19537	0	Ubiquitin/60s ribosomal protein L40 fusion	GO:0006464/P:protein modification	td_s6c115g6	0	0	ARP2_G9589	hypothetical protein ;;		EOG4DFVJD	0.0811077	1	0.215648	0.910284	1	0.959428
JGI_V11_210457	13.4867	13.4977	13.2422	13.3671	13.4191	13.6099	13.3282	13.2183	13.3189	13.3054	13.3964	13.2102	14.4229	13.4246	13.7892	13.3778	13.7424	13.6149	13.6083	13.2981	13.8029	12.935	13.6224	12.8295	NCBI_GNO_326173	scaffold_17	713798	715349	+	KOG2014	KOG2014	EC:6.3.2.19	meNOG07770	0	Ubiquitin--protein ligase. ,SMT3/SUMO-activating complex. AOS1/RAD31 component	GO:0004839/F:ubiquitin activating enzyme activity,GO:0006464/P:protein modification,GO:0006512/P:ubiquitin cycle,GO:0003824/F:catalytic activity	0	ARP1_G4528	sumo-1-activating enzyme E1a	ARP2_G2489	sumo-1-activating enzyme e1a ;;	EOG4BK3KK	EOG4DRG6F	0.00237041	0.464345	0.0273023	0.122659	1	0.874329
JGI_V11_210805	9.39438	8.17371	9.45961	9.50964	9.3866	8.15514	8.85105	8.11568	8.24554	9.40249	9.2002	9.39067	10.7607	8.2704	10.1525	8.36189	9.82069	7.74829	9.79326	7.86899	9.77329	7.61394	9.65241	7.55459	NCBI_GNO_104194	scaffold_19	247956	250463	-	KOG1426	KOG1426	EC:6.3.2.-	meNOG06314	0	Acid--D-amino-acid ligases (peptide synthases). Tryptophan metabolism,Acid--D-amino-acid ligases (peptide synthases). Ubiquinone biosynthesis,FOG: RCC1 domain	GO:0005515/F:protein binding	0	ARP1_G9532	Regulator of chromosome condensation and BTB domain containing protein 1	ARP2_G11419	regulator of chromosome condensation rcc1 and btb poz domain containing protein 1 ;; secretion-regulating guanine nucleotide exchange factor ;;	EOG4RXWFG	EOG4M6BB2	0.135304	1	0.280508	0.416502	1	0.957311
JGI_V11_211072	12.7276	12.7661	12.793	12.4277	12.5666	12.6014	12.3502	12.4242	12.5892	12.4706	12.2069	12.4241	11.9124	12.7971	11.9236	13.0276	12.3929	12.5266	12.2387	12.8977	11.8465	12.5506	11.8075	12.7478	NCBI_GNO_230204	scaffold_20	527338	533695	-	KOG1256	KOG1256	EC:6.2.1.3	meNOG05105	6.2.1.3	Long-chain-fatty-acid--CoA ligase. Fatty acid metabolism,Long-chain acyl-CoA synthetases (AMP-forming)	GO:0003824/F:catalytic activity,GO:0008152/P:metabolism	td_scaffold_20c35g2	0	0	ARP2_G1693	long-chain-fatty-acid--coa ligase ;;	EOG4PZGNP	EOG4RJMTM	0.0521304	1	0.168606	0.326386	1	0.957311
JGI_V11_212918	12.1863	12.3752	12.226	12.0838	12.0997	12.1432	11.9737	11.9718	12.2298	12.0214	12.0104	11.9295	11.7249	11.9822	11.5218	12.1038	11.6573	12.2611	11.2244	11.8051	11.4992	11.7302	11.3985	11.496	NCBI_GNO_142333	scaffold_33	310513	313040	+	KOG0704	KOG0704	0	meNOG11671	0	ADP-ribosylation factor GTPase activator	GO:0043087/P:regulation of GTPase activity	0	ARP1_G2982	arf gtpase-activating protein	ARP2_G5662	arf gtpase-activating protein ;;	EOG4FTTGD	EOG4WWXD6	9.59e-05	0.0705689	0.00414928	0.0861279	1	0.828665
JGI_V11_213302	11.0074	10.833	10.791	10.5391	11.2925	11.102	10.0759	9.936	10.2595	10.2791	10.6798	10.1673	11.7662	11.0112	10.837	10.826	10.9473	10.9707	10.462	10.0868	10.7158	9.79987	10.5561	9.70844	NCBI_GNO_218363	scaffold_39	570212	571374	-	KOG4432	KOG4432	EC:3.6.1.45	meNOG19732	0	UDP-sugar diphosphatase. Lipopolysaccharide biosynthesis,Uncharacterized NUDIX family hydrolase	GO:0016818/F:hydrolase activity. acting on acid anhydrides. in phosphorus-containing anhydrides,GO:0046872/F:metal ion binding	0	ARP1_G3027	udp-glucose pyrophosphatase	ARP2_G1909	udp-glucose pyrophosphatase ;;	EOG4FXPQR	EOG4R28QB	2.01e-06	0.00657352	0.000386507	0.527875	1	0.957311
JGI_V11_213377	14.0428	13.9675	14.0892	13.9214	14.1314	14.2348	13.592	13.6355	13.8241	13.8214	14.0269	13.8903	14.2698	14.1054	14.2894	14.0131	14.2577	14.2141	13.9517	13.9219	14.0453	13.6215	14.0358	13.6902	NCBI_GNO_584363	scaffold_40	255520	258230	+	KOG0363	KOG0363	0	meNOG04846	0	Chaperonin complex component. TCP-1 beta subunit (CCT2)	GO:0005515/F:protein binding,GO:0005524/F:ATP binding,GO:0044267/P:cellular protein metabolism	0	ARP1_G2584	AGAP009694-PA	ARP2_G2981	t-complex protein 1 subunit beta ;;	EOG4QBZMM	EOG48SNMN	1.89e-05	0.0261818	0.00153943	0.642129	1	0.957311
JGI_V11_213399	8.92099	11.0416	8.37802	7.94555	8.73153	11.2223	7.7083	10.4695	7.69083	7.32346	8.48913	8.00772	8.75501	11.0767	7.32273	11.3693	8.20425	11.3789	7.40086	10.9858	6.80153	10.7093	7.98118	10.2202	NCBI_GNO_468364	scaffold_40	397901	403055	-	KOG1987	KOG1987	0	meNOG04832	0	Speckle-type POZ protein SPOP and related proteins with TRAF. MATH and BTB/POZ domains	GO:0005515/F:protein binding	td_scaffold_40c35g2	ARP1_G69	RE34508p	ARP2_G69	hypothetical protein ;; btb/poz domain-containing protein ;; mgc154338 protein			0.031429	1	0.12611	0.581052	1	0.957311
JGI_V11_215332	11.9701	10.79	12.0783	11.8729	11.9384	10.7148	12.0376	10.8093	12.1071	11.8689	11.9229	11.9213	12.0735	10.7923	11.6519	10.8439	11.9906	11.0223	12.0347	11.2322	12.1143	11.1702	11.9596	10.7038	NCBI_GNO_594483	scaffold_64	572913	575108	+	KOG4720	KOG4720	EC:2.7.1.82	meNOG07972	2.7.1.82	Ethanolamine kinase. Glycerolipid metabolism,Ethanolamine kinase	0	0	ARP1_G1191	choline/ethanolamine kinase	ARP2_G1712	choline/ethanolamine kinase ;;	EOG4HDR9J	EOG46DRXW	0.213603	1	0.343841	0.784103	1	0.958454
JGI_V11_215741	11.4684	11.2595	11.4727	11.0951	11.344	11.1637	11.0396	10.9267	11.2821	11.2195	11.2956	11.0394	11.465	11.2141	11.3206	11.2429	11.3615	11.1914	10.9567	10.7907	11.0856	10.9357	10.9062	10.887	NCBI_GNO_64533	scaffold_73	369998	372027	-	KOG3395	KOG3395	0	meNOG13210	0	Uncharacterized conserved protein	0	0	ARP1_G778	calmodulin 2			EOG4K98WQ	EOG47Q31R	1.65e-06	0.00581588	0.000341959	0.0160357	1	0.597852
JGI_V11_216151	10.9982	11.3067	10.9341	10.7446	10.7916	11.2681	10.3547	10.7984	10.4497	10.7133	10.6155	10.5027	11.3925	11.5069	11.1607	10.9459	11.2257	11.053	10.7034	11.1429	10.3496	10.8386	10.4591	10.5705	NCBI_GNO_58564	scaffold_79	66743	68501	-	KOG1721	KOG1721	0	meNOG18493	0	FOG: Zn-finger	GO:0003676/F:nucleic acid binding,GO:0005634/C:nucleus,GO:0008270/F:zinc ion binding	0	0	0	ARP2_G38	zinc finger protein ;; mcg121035 ;; kr-h1	EOG4MKKXM	EOG49W782	4.1e-05	0.0411595	0.00242008	0.57952	1	0.957311
JGI_V11_216283	12.3888	12.1346	12.5962	12.5901	12.5841	12.1357	12.5147	11.938	12.5978	12.3549	12.46	12.3693	12.1363	11.8836	11.881	11.8556	12.0252	12.1262	11.9079	11.8172	12.2413	11.7272	11.81	11.5233	NCBI_GNO_388564	scaffold_80	458519	460321	-	KOG3744	KOG3744	0	meNOG08500	0	Uncharacterized conserved protein	0	0	ARP1_G5476	medulloblastoma antigen MU-MB-50.4	ARP2_G3839	medulloblastoma antigen mu-mb-50.4 ;;	EOG415DW6	EOG4J42BD	0.231254	1	0.355164	0.439676	1	0.957311
JGI_V11_216285	13.1695	13.3788	13.4269	13.5352	13.5442	13.3526	13.6122	13.6302	13.8103	13.6627	14.0058	13.5552	13.1778	13.2591	13.3787	13.4283	13.3314	13.3898	13.7564	13.7377	14.0608	14.1205	14.0097	13.8027	NCBI_GNO_546563	scaffold_80	467046	468977	-	KOG1630	KOG1630	0	meNOG15830	0	Growth hormone-induced protein and related proteins	0	0	ARP1_G2433	growth hormone inducible transmembrane protein	ARP2_G2411	growth hormone-inducible transmembrane protein ;;	EOG4DBRWM	EOG46T7VS	7.99e-07	0.00377101	0.000221726	0.0368701	1	0.706229
JGI_V11_216951	11.8779	11.7533	12.209	11.749	12.2038	12.0466	11.6134	11.2222	11.7459	11.7469	12.0818	11.6108	12.4092	11.7197	12.0941	11.7135	12.1652	12.0022	11.3427	10.9891	11.7519	10.9279	11.7492	10.884	NCBI_GNO_340613	scaffold_91	266023	267451	-	KOG3030	KOG3030	EC:3.1.3.4	meNOG18268	0	Phosphatidate phosphatase. Phospholipid degradation,Phosphatidate phosphatase. Glycerolipid metabolism,Lipid phosphate phosphatase and related enzymes of the PAP2 family	0	0	ARP1_G3323	Phosphatidic acid phosphatase type 2 domain containing 1B	ARP2_G5190	phosphatidic acid phosphatase type 2 domain containing ;;	EOG4F4QSM	EOG469WNW	3.31e-06	0.00897462	0.000527685	0.0123477	1	0.562435
JGI_V11_218978	11.3907	9.54341	11.6804	11.999	11.5065	9.62522	10.8835	9.40311	11.0253	11.7679	11.0973	11.4364	7.17389	9.26195	8.18444	10.1387	7.0574	9.80172	6.76327	8.1784	7.42425	9.62925	6.52023	9.50411	NCBI_GNO_26854	scaffold_178	153100	155009	-	0	euNOG04379	0	meNOG23471	0	0	0	0	0	0	ARP2_G24095	xylose isomerase ;;	EOG444J3K	EOG4RNH36	0.340449	1	0.416721	0.374815	1	0.957311
JGI_V11_219469	12.5603	12.8347	12.4846	12.0421	12.1859	12.4675	11.6395	12.3302	11.8098	11.8176	11.8223	11.5382	13.3564	12.8435	12.6833	12.2678	12.7453	12.6973	12.1339	12.2099	12.3369	11.9409	11.6405	11.3897	NCBI_GNO_158953	scaffold_262	14169	16378	+	KOG1491	KOG1491	0	meNOG04929	0	Predicted GTP-binding protein (ODN superfamily)	GO:0005525/F:GTP binding,GO:0005554/F:molecular function unknown	td_s2c1g0	ARP1_G1337	GTP-binding protein	ARP2_G1951	gtp-binding protein ;;	EOG4FN2ZP	EOG4WDK5K	3.22e-05	0.0357161	0.00210002	0.406316	1	0.957311
JGI_V11_219910	11.284	11.7602	10.9342	11.2358	10.9559	11.4755	11.4522	12.043	10.8919	11.1714	10.8838	11.6132	10.251	12.088	10.349	11.7466	10.3527	11.7581	11.5535	12.341	9.58109	11.8971	10.9761	12.5562	NCBI_GNO_316014	scaffold_1	102936	104369	+	0	0	0	0	0	0	0	0	0	0	ARP2_G4882	hypothetical protein ;; a disintegrin and metalloproteinase with thrombospondin motifs like ;; metalloprotease			0.195255	1	0.331359	0.356161	1	0.957311
JGI_V11_220200	12.2949	12.5842	11.3826	13.0264	13.1074	12.6614	13.8086	13.7711	13.7472	13.7836	13.744	13.8109	12.0152	12.6	12.3363	12.7785	11.6229	12.7915	13.3912	14.3976	13.6005	14.626	14.0774	14.9606	NCBI_GNO_988014	scaffold_1	2857906	2859009	+	0	0	0	0	0	0	0	0	ARP1_G1423	0	ARP2_G1851	hypothetical protein ;;		EOG44N3NW	7.22e-09	0.000297799	1.75e-05	0.0874777	1	0.830741
JGI_V11_220710	13.6268	13.4426	13.6365	13.5007	13.3829	13.3958	13.3965	13.3663	13.4011	13.5472	13.4643	13.3892	13.2987	13.5266	13.1401	13.2719	13.0954	13.4488	12.8753	12.8907	12.9119	12.9225	12.8008	12.9167	NCBI_GNO_160033	scaffold_3	332525	334159	+	KOG2693	KOG2693	0	meNOG04596	0	Putative zinc transporter	GO:0016020/C:membrane,GO:0030001/P:metal ion transport,GO:0046873/F:metal ion transporter activity	0	ARP1_G2886	Solute carrier family 39	ARP2_G2611	solute carrier family zinc transporter ;;	EOG4HT784	EOG4X9DC2	0.0498153	1	0.164618	0.0925996	1	0.836924
JGI_V11_220750	12.5516	13.6251	12.2883	11.3607	11.3444	13.1589	12.9137	13.6528	11.7328	11.7085	12.5505	11.6344	8.19527	12.9765	8.04307	12.2904	7.55279	13.0878	8.93495	12.8684	7.71186	13.1975	6.99413	12.9172	NCBI_GNO_406033	scaffold_3	840467	841380	-	0	0	0	0	0	0	0	0	ARP1_G4751	0	ARP2_G5973	hypothetical protein ;;			0.926591	1	0.620688	0.868508	1	0.95912
JGI_V11_220982	12.5076	12.6877	12.2739	13.563	12.7828	12.5726	13.4724	13.4083	13.2288	12.9958	12.9931	13.0131	12.1832	12.3676	12.241	12.1592	12.5246	12.0722	13.2295	13.7044	13.9179	13.7436	14.1798	14.8469	NCBI_GNO_964034	scaffold_3	2995639	3014092	-	KOG1216	KOG1181,KOG1217,KOG4562	EC:3.2.1.3	meNOG05959,meNOG22522	0	Glucan 1.4-alpha-glucosidase. Starch and sucrose metabolism,von Willebrand factor and related coagulation proteins	GO:0005215/F:transporter activity,GO:0006810/P:transport,GO:0016020/C:membrane,GO:0005509/F:calcium ion binding	td_s3c247g0	0	0			EOG4WWQ0C	EOG4MPPGV	2.65e-06	0.00783072	0.000460426	0.0011435	1	0.260012
JGI_V11_221117	13.2637	12.8341	13.0557	12.9533	13.4378	12.9958	12.8637	12.539	13.0763	13.0927	13.5674	13.2861	13.2722	12.5945	13.2799	12.7591	13.3439	12.7931	13.1962	12.7762	13.4359	12.4548	13.5906	12.8005	NCBI_GNO_308044	scaffold_4	438937	439980	+	KOG2433	KOG2433	0	meNOG06730	0	Uncharacterized conserved protein	0	td_s4c64g0	0	0	ARP2_G6027	sodium/chloride dependent amino acid transporter ;;	EOG41ZCSC	EOG42JTKD	0.929156	1	0.621294	0.763351	1	0.957617
JGI_V11_221195	11.2741	12.0359	11.4802	10.906	11.3019	12.2374	10.4731	11.6644	10.6972	11.4129	11.0497	11.4745	12.281	12.1964	12.4178	11.8434	12.1333	12.1901	11.8084	11.9431	12.0712	12.2008	11.8902	11.9971	NCBI_GNO_558044	scaffold_4	1271966	1274513	-	KOG1721	KOG1721	0	meNOG16284	0	FOG: Zn-finger	GO:0005515/F:protein binding,GO:0006508/P:proteolysis and peptidolysis,GO:0008237/F:metallopeptidase activity,GO:0008270/F:zinc ion binding,GO:0003676/F:nucleic acid binding,GO:0005634/C:nucleus	0	0	0					0.0255648	1	0.111961	0.388484	1	0.957311
JGI_V11_221337	12.4644	11.9158	12.7591	12.3668	13.5073	12.2392	13.1662	11.9563	13.0895	13.1024	13.4584	13.47	10.6245	12.0138	11.3043	12.336	10.6714	11.8691	12.0547	10.3131	11.3371	11.4563	12.0205	11.6631	NCBI_GNO_960044	scaffold_4	2446881	2448380	+	0	0	0	0	0	0	0	td_s4c467g0	ARP1_G4740	salivary C-type lectin	ARP2_G5962	c-type lectin ctl - mannose binding. ;; serine protease ;; c-type lectin ctl - mannose binding. transcript a	EOG49W0ZX		0.649105	1	0.5422	0.654372	1	0.957311
JGI_V11_221339	11.9987	10.4937	13.5033	12.9774	13.0242	11.2264	9.94933	10.0472	11.0846	11.8639	12.4481	12.0469	6.73053	9.94212	8.2018	11.4887	8.02448	10.5034	7.1435	7.29414	8.28751	9.39154	7.86259	9.17415	NCBI_GNO_964044	scaffold_4	2454797	2456653	+	0	0	0	0	0	0	0	td_s4c467g1	ARP1_G4740	salivary C-type lectin	ARP2_G5962	c-type lectin ctl - mannose binding. ;; serine protease ;; c-type lectin ctl - mannose binding. transcript a	EOG49W0ZX	EOG4MWF0G	0.27424	1	0.382076	0.995786	1	0.965113
JGI_V11_221461	13.0536	12.819	12.8587	12.7848	12.8514	12.2863	12.8805	12.5948	12.5659	12.4751	12.5146	12.5597	11.942	12.5198	12.033	12.0237	12.1843	12.4816	12.3829	12.0748	12.1346	12.0256	12.0771	11.9228	NCBI_GNO_294054	scaffold_5	721605	724022	+	0	euNOG05579	0	meNOG13963	0	0	0	0	ARP1_G12812	0	ARP2_G13313	hypothetical protein ;;	EOG4XSJ74	EOG4FV1VN	0.399912	1	0.444527	0.777229	1	0.957848
JGI_V11_221500	9.5647	9.82805	9.79752	9.35786	9.94182	10.3109	8.77097	9.19383	9.14137	9.52895	9.62151	9.06162	10.6585	9.82234	9.8488	10.1999	10.2052	10.4666	8.88445	9.08759	9.6431	9.25125	9.47417	8.54565	NCBI_GNO_564053	scaffold_5	1055975	1056932	-	0	euNOG10261	0	meNOG22422	0	0	0	0	ARP1_G3101	conserved hypothetical protein	ARP2_G3011	hypothetical protein ;;	EOG4R7STB	EOG4RFRPR	2.02e-05	0.0273848	0.00161016	0.11566	1	0.865176
JGI_V11_221647	11.7318	11.5421	12.2347	12.1079	12.3589	11.6463	12.0063	11.3999	11.8595	11.8473	12.0537	11.9226	9.83003	10.9938	10.8157	11.3994	10.775	11.5274	10.0531	10.2352	10.3706	11.1462	10.8228	11.3004	NCBI_GNO_1436053	scaffold_5	2449420	2450146	+	0	0	0	0	0	0	0	0	ARP1_G16127	0	ARP2_G16753	hypothetical protein ;;			0.29334	1	0.392248	0.630115	1	0.957311
JGI_V11_221742	10.8047	9.6715	10.5782	10.1228	10.4452	9.79815	12.2381	10.6426	12.1224	11.4208	11.6969	12.0918	8.7365	9.59838	8.36168	9.09579	8.5563	9.7132	9.4805	10.6249	9.18461	10.3179	9.49566	10.1321	NCBI_GNO_460064	scaffold_6	747532	750264	+	KOG1809	KOG1809	0	meNOG28734	0	Vacuolar protein sorting-associated protein	0	0	ARP1_G22026	Vacuolar protein sorting-associated protein 13D	ARP2_G16121	vacuolar protein sorting-associated protein ;; vacuolar protein sorting-associated protein vps13 ;;	EOG4BG79Q	EOG4D2CG9	5.74e-08	0.00101161	5.95e-05	0.0342897	1	0.698724
JGI_V11_221979	14.6827	14.806	14.8632	14.8001	14.5611	14.4628	15.0342	14.7972	14.8971	15.0393	14.917	15.2054	14.0415	14.509	14.1286	14.3676	14.1313	14.6192	14.258	14.8964	14.1665	14.895	14.3318	14.9612	NCBI_GNO_810073	scaffold_7	1472689	1475728	-	KOG4571	KOG4571	0	meNOG13336	0	Activating transcription factor 4	GO:0003677/F:DNA binding,GO:0005634/C:nucleus,GO:0006355/P:regulation of transcription. DNA-dependent	0	0	0			EOG4XKSQD	EOG48KX70	6.54e-05	0.0551777	0.00324431	0.996893	1	0.965113
JGI_V11_222074	10.694	10.3638	10.466	10.4086	11.0981	11.0216	9.75491	9.80605	10.035	10.0132	10.4416	9.79219	11.3835	10.9853	10.5442	10.9798	10.8635	11.3122	9.99042	9.78195	10.0849	9.66719	10.1542	9.62822	NCBI_GNO_114083	scaffold_8	173227	174579	-	0	euNOG07679	0	meNOG18948	0	0	0	0	ARP1_G11832	Cyclin-dependent kinase 2-interacting protein	ARP2_G12830	hypothetical protein ;; cyclin-dependent kinase protein ;;	EOG4MKM03	EOG4N8X13	2.67e-07	0.00196977	0.000115818	0.0807674	1	0.814766
JGI_V11_222080	13.8316	10.5193	13.5526	13.7019	13.5934	10.2806	13.7488	12.1645	13.629	13.6386	13.1192	13.4728	9.86175	9.5368	9.02623	9.7192	9.11936	9.6971	10.2921	11.3472	10.2842	12.005	10.2737	12.9279	0	scaffold_8	180055	180830	-	0	0	0	0	0	0	0	0	0	0			EOG4ZW3VN	EOG47DGDZ	0.171339	1	0.313504	0.484579	1	0.957311
JGI_V11_222208	9.56468	10.0706	9.70293	9.10738	9.87328	10.2024	8.6124	9.24069	8.87282	9.25422	9.42567	8.87626	10.5107	9.93125	9.72278	10.0482	10.2228	10.0067	9.11699	9.35748	9.45971	9.35181	9.21567	9.11883	NCBI_GNO_984083	scaffold_8	1626085	1626930	-	0	0	0	0	0	0	0	0	ARP1_G22317	0	ARP2_G23315	hypothetical protein ;;	EOG4CJT02	EOG4K0WH6	8.99e-06	0.0161124	0.000947369	0.698951	1	0.957311
JGI_V11_222344	14.0274	13.8219	14.1682	14.0772	14.1093	13.4531	13.6627	13.1613	13.2936	13.6031	13.7347	13.9248	12.3571	13.436	13.0465	13.0044	12.9115	13.3276	12.7125	12.9638	12.7116	13.1011	13.1466	13.6712	NCBI_GNO_356093	scaffold_9	705749	708156	-	KOG3587	KOG3587	0	meNOG16565	0	Galectin. galactose-binding lectin	GO:0005529/F:sugar binding	0	ARP1_G4638	32 kDa beta-galactoside-binding lectin lec-3	ARP2_G2715	galectin ;;	EOG4KPRS8	EOG42RK3H	0.159662	1	0.303234	0.0909197	1	0.835122
JGI_V11_222354	9.42179	8.22869	9.7971	9.44823	10.0497	8.2692	10.1204	9.00233	9.86377	11.2072	10.6623	10.8887	8.85653	9.06055	9.47035	8.7381	9.25533	9.87462	9.73963	11.1918	11.5559	11.6941	11.6715	12.3586	NCBI_GNO_386094	scaffold_9	773569	774786	-	KOG0537	KOG0537	0	meNOG27983	0	Cytochrome b5	0	td_s9c102g1	0	0	ARP2_G762	hypothetical protein ;;		EOG4SFG35	4.09e-05	0.0411595	0.00242008	0.092824	1	0.836924
JGI_V11_222529	9.0782	9.19943	9.67668	10.9846	11.5232	9.9229	11.2896	12.563	11.5911	10.8478	11.7971	11.9953	10.7392	9.66238	10.6626	10.6942	10.0096	13.0653	12.563	13.1022	12.9348	14.2754	14.4538	14.8011	NCBI_GNO_460103	scaffold_10	809392	809995	-	0	0	0	0	0	0	0	0	ARP1_G24630	0	ARP2_G25762	hypothetical protein ;;			1.88e-05	0.0261575	0.001538	0.122858	1	0.874329
JGI_V11_222817	12.6279	12.4831	12.4262	12.5832	12.4426	12.1933	12.3977	12.0023	12.2544	12.4891	12.4671	12.5658	11.6103	11.9471	11.9346	11.7217	12.1012	11.852	11.4665	11.8459	11.4836	11.954	11.4554	12.5258	NCBI_GNO_846113	scaffold_11	1547713	1549551	-	0	euNOG12365	0	meNOG26552	0	0	0	0	ARP1_G192	conserved hypothetical protein	ARP2_G189	hypothetical protein ;; juvenile hormone-inducible protein ;; 10g08	EOG4PG4G2	EOG4XSRH5	0.669793	1	0.549462	0.950419	1	0.963605
JGI_V11_223065	11.4239	10.8058	11.3767	11.1096	11.5954	10.7162	11.6278	10.6455	11.3631	11.3493	11.6571	11.8386	9.98841	10.5355	9.19433	10.4949	9.30731	10.8201	9.08344	10.9963	9.30152	10.8503	9.6496	11.1087	NCBI_GNO_270134	scaffold_13	570763	572264	-	KOG1620	KOG1620	0	meNOG09251	2.7.1.127 , 2.7.1.151	Inositol polyphosphate multikinase. component of the ARGR transcription regulatory complex	GO:0008440/F:inositol-trisphosphate 3-kinase activity	0	ARP1_G2864	inositol triphosphate 3-kinase c	ARP2_G2672	inositol triphosphate c ;;	EOG4C5B19	EOG4MKTB0	0.190222	1	0.327616	0.608888	1	0.957311
JGI_V11_223102	13.3224	13.5362	13.422	12.8116	13.4291	13.7757	12.6405	13.5611	12.6303	12.3592	12.4903	12.5157	11.2302	13.668	11.9909	14.2763	12.5275	14.0256	10.8085	12.9031	11.4468	13.4314	11.6787	12.7812	NCBI_GNO_436133	scaffold_13	918104	919672	-	KOG3378	0	0	0	0	Globins and related hemoproteins	GO:0005488/F:binding,GO:0006810/P:transport,GO:0019825/F:oxygen binding,GO:0005833/C:hemoglobin complex,GO:0015671/P:oxygen transport	td_s3c138g0	ARP1_G9494	hemoglobin T1 polymer	ARP2_G10262	beta chain of the tetrameric hemoglobin ;; glob3 ;; hemoglobin t1 polymer	EOG4SBCFG	EOG44XQCQ	0.000483127	0.181883	0.0106943	0.78605	1	0.958454
JGI_V11_223524	5.899	11.0704	5.24823	5.90048	6.71516	11.4727	5.48144	9.39124	6.10981	5.46274	6.0256	6.47787	6.18652	10.7715	4.83151	11.044	5.97077	11.4746	5.55837	10.0996	5.19557	9.49774	6.52081	9.82874	NCBI_GNO_250164	scaffold_16	607982	609674	-	KOG4743	KOG4297	0	meNOG20503	0	Cyclin-dependent kinase inhibitor	0	td_s6c85g11	ARP1_G7942	0	ARP2_G8316	c-type lectin ctl - mannose binding. ;; serine protease ;; c-type lectin ctl - mannose binding. transcript a			0.135594	1	0.280642	0.595844	1	0.957311
JGI_V11_223533	9.71895	10.6332	10.1546	10.2813	10.0196	11.2491	9.5323	10.5438	9.7283	10.2201	9.90256	10.4183	9.63862	11.0072	9.2525	11.2438	9.26309	10.7047	9.40336	11.9014	9.70447	11.2177	9.71723	11.252	NCBI_GNO_282164	scaffold_16	829759	831425	-	KOG0584	KOG0584	0	meNOG04205	0	Serine/threonine protein kinase	GO:0004672/F:protein kinase activity,GO:0005524/F:ATP binding,GO:0006468/P:protein amino acid phosphorylation	td_s6c113g0	0	0			EOG43XSJD	EOG4P8MB1	0.783525	1	0.583136	0.011218	1	0.546036
JGI_V11_223576	10.4065	9.76332	9.9268	9.54234	9.78091	9.81237	10.2346	9.77963	9.3474	9.00584	9.56897	9.96094	7.91064	9.73399	8.64502	9.4911	8.89205	9.90494	8.49426	9.53197	8.13046	9.78515	8.11171	10.0224	NCBI_GNO_494164	scaffold_16	1455740	1457485	+	KOG1027	KOG1027,KOG4177	0	meNOG08942	0	Serine/threonine protein kinase and endoribonuclease ERN1/IRE1. sensor of the unfolded protein response pathway	GO:0004672/F:protein kinase activity,GO:0005524/F:ATP binding,GO:0006468/P:protein amino acid phosphorylation,GO:0004674/F:protein serine/threonine kinase activity	0	ARP1_G62	0	ARP2_G64	hypothetical protein ;;	EOG4MCVFM	EOG4Q2K85	0.288792	1	0.389743	0.626038	1	0.957311
JGI_V11_223609	8.76914	8.15253	9.75205	9.46958	9.14194	8.51613	8.13707	8.43749	9.39124	9.07317	9.26316	8.60377	9.87874	7.35632	9.86137	8.78622	10.1373	8.38258	9.65263	8.13603	9.35183	8.81938	10.2661	7.70026	NCBI_GNO_300174	scaffold_17	340609	342408	+	KOG1987	0	0	0	0	Speckle-type POZ protein SPOP and related proteins with TRAF. MATH and BTB/POZ domains	GO:0005515/F:protein binding	td_s7c87g20	ARP1_G147	0	ARP2_G149	hypothetical protein ;;			0.59801	1	0.523653	0.871521	1	0.95912
JGI_V11_223696	6.76402	6.44642	7.35408	8.73267	7.05693	6.77672	6.63415	6.98198	7.00231	7.65329	6.70301	6.31566	12.0178	5.49216	14.0256	6.24299	12.3871	5.10324	13.3061	5.76366	14.0092	5.85084	12.8372	5.59083	NCBI_GNO_524174	scaffold_17	957633	959073	-	KOG4157	KOG1721	EC:3.2.1.3	meNOG25014	0	Glucan 1.4-alpha-glucosidase. Starch and sucrose metabolism,beta-1.6-N-acetylglucosaminyltransferase. contains WSC domain	0	td_s7c201g1	0	0					0.940361	1	0.624102	0.245685	1	0.957255
JGI_V11_223730	8.22173	8.25072	8.1663	8.39205	8.98317	8.91145	8.27926	8.67897	8.43586	8.53154	8.71248	8.58144	8.56654	8.75398	9.00798	9.5564	8.89653	9.19786	9.00466	8.97263	9.15337	9.1872	9.3268	9.52563	NCBI_GNO_738173	scaffold_17	1208563	1209553	+	KOG1695	KOG1695	EC:2.5.1.18	meNOG18109	2.5.1.18 , 5.3.99.2	Glutathione transferase. Glutathione metabolism,Glutathione S-transferase	0	0	ARP1_G246	Glutathione S-transferase.	ARP2_G271	glutathione s-transferase ;; glutathione s-transferase ec class-sigma ;;	EOG4N02WZ	EOG4964MS	0.30174	1	0.397092	0.528918	1	0.957311
JGI_V11_223760	12.5991	12.2658	12.5805	12.9262	11.8058	11.7011	12.5385	11.968	12.7484	12.8238	12.0696	12.7476	13.5323	12.1119	13.8585	12.1295	13.8978	11.9902	14.2548	12.2532	14.0639	12.2286	13.6904	12.0136	NCBI_GNO_854173	scaffold_17	1419300	1421597	+	KOG4310	KOG4310	0	meNOG08306	0	Synapse-associated protein	0	0	ARP1_G1136	Synapse-associated protein of 47 kDa	ARP2_G605	synapse-associated protein of kda ;;	EOG4H9W2N	EOG43ND7K	0.254311	1	0.370486	0.984626	1	0.96438
JGI_V11_223773	9.99038	9.93992	9.80749	9.46124	10.1624	9.99479	8.57759	8.72501	8.85531	9.67592	9.29879	9.3221	10.7736	9.74247	9.93917	9.84205	9.93331	9.95378	8.91174	8.77296	9.23506	8.81163	8.69008	8.18891	NCBI_GNO_90184	scaffold_18	30970	32302	-	KOG1716	KOG1716	0	meNOG14175	0	Dual specificity phosphatase	GO:0006470/P:protein amino acid dephosphorylation,GO:0008138/F:protein tyrosine/serine/threonine phosphatase activity,GO:0004721/F:phosphoprotein phosphatase activity	0	ARP1_G6017	dual-specificity protein phosphatase	ARP2_G25967	dual specificity protein phosphatase ;;	EOG466T29	EOG4VHR19	5.52e-07	0.00318383	0.000187201	0.123148	1	0.874614
JGI_V11_223867	8.96605	8.73448	8.99762	9.4988	9.6152	9.16507	9.64623	8.92085	9.2456	9.87424	9.72681	9.67472	9.61768	8.71907	9.86649	8.9102	10.2603	8.86813	10.2383	9.43755	9.81382	8.55809	10.186	8.99574	NCBI_GNO_552184	scaffold_18	957458	958494	-	0	euNOG09838	0	0	0	0	0	0	ARP1_G4746	0	ARP2_G1848	sulfotransferase sult ;; bile salt sulfotransferase ;; hypothetical protein	EOG49CNRW		0.0689034	1	0.197445	0.492009	1	0.957311
JGI_V11_223896	11.5573	9.61229	11.2669	13.697	11.3438	9.86349	11.446	8.114	11.9378	11.3152	10.4626	11.4189	13.2529	8.57444	13.7813	9.40382	13.65	8.86087	10.2947	8.18089	11.5345	8.22493	13.3432	9.17196	NCBI_GNO_744184	scaffold_18	1270201	1272215	-	KOG3627	KOG3627	EC:3.4.21.2	meNOG17547	0	Chymotrypsin C. ,Trypsin	GO:0004295/F:trypsin activity,GO:0006508/P:proteolysis and peptidolysis,GO:0004263/F:chymotrypsin activity	0	ARP1_G738	0	ARP2_G844	hypothetical protein ;;	EOG49P8FB	EOG4HQKD2	0.129701	1	0.274878	0.495492	1	0.957311
JGI_V11_223905	12.3802	12.467	11.8331	12.1912	12.2589	11.994	11.9337	12.4067	11.236	11.5837	11.8154	11.7737	10.7752	12.0376	10.8475	12.0141	10.7291	11.6751	11.1692	13.0197	10.6689	12.3286	11.2428	12.6548	NCBI_GNO_456183	scaffold_18	1292962	1294526	+	KOG3627	KOG3627	EC:3.4.21.1	meNOG26121	0	Chymotrypsin. ,Trypsin	GO:0004295/F:trypsin activity,GO:0006508/P:proteolysis and peptidolysis,GO:0004263/F:chymotrypsin activity,GO:0003677/F:DNA binding,GO:0003700/F:transcription factor activity,GO:0005634/C:nucleus,GO:0006355/P:regulation of transcription. DNA-dependent,GO:0005576/C:extracellular region,GO:0006030/P:chitin metabolism,GO:0008061/F:chitin binding	0	ARP1_G7404	0	ARP2_G7777	hypothetical protein ;;	EOG4H70TC	EOG4DZ6Q3	0.678848	1	0.55203	0.00207492	1	0.325485
JGI_V11_223934	13.3277	13.5013	13.5088	13.0775	13.6207	13.7098	12.8193	13.0613	13.2395	13.3963	13.2772	13.2943	13.9874	13.6026	13.7362	13.5561	13.8943	13.704	13.2242	12.993	13.5977	12.9843	13.2455	12.8641	NCBI_GNO_132193	scaffold_19	453583	456028	+	KOG3677	KOG3677	0	meNOG04121	0	RNA polymerase I-associated factor - PAF67	0	0	ARP1_G3088	eukaryotic translation initiation factor 3	ARP2_G3099	eukaryotic translation initiation factor 3 subunit protein ;;	EOG48SF87	EOG4VX6ZG	2.04e-05	0.0275382	0.00161918	0.0510214	1	0.758339
JGI_V11_223988	8.27678	5.88963	8.76531	8.05417	9.28734	7.33777	8.05828	6.08203	8.60822	8.73638	9.92048	10.4021	9.62016	6.28496	9.94742	6.54658	10.5477	6.87723	10.5053	6.23078	10.2904	6.35951	10.5664	7.58217	NCBI_GNO_238194	scaffold_19	864693	865832	+	0	0	0	0	0	0	0	0	ARP1_G8537	0	ARP2_G10479	hypothetical protein ;;			0.233542	1	0.356621	0.610234	1	0.957311
JGI_V11_224075	11.3618	11.2246	11.6921	12.4112	12.3369	11.8376	13.3889	13.1164	12.8788	12.3458	12.2191	12.0992	11.5423	11.2663	11.2749	11.1772	11.1057	11.1445	12.0505	12.937	12.432	13.5228	13.1074	13.5057	NCBI_GNO_186204	scaffold_20	361013	364302	+	KOG2806	KOG2992,KOG3544	0	meNOG25196	0	Chitinase	0	0	0	0					3.67e-06	0.00978125	0.000575113	0.0507621	1	0.757451
JGI_V11_224143	12.6071	11.483	12.0299	12.3421	12.7027	11.0889	12.2534	11.6539	12.0043	12.0496	12.3984	12.0487	12.0581	11.3324	12.4943	11.5374	12.0986	10.8596	13.0445	11.693	12.3756	10.7154	12.4088	11.4685	NCBI_GNO_354204	scaffold_20	947660	948365	+	KOG0335	0	0	0	0	ATP-dependent RNA helicase	0	td_scaffold_20c72g5	0	0					0.447001	1	0.465164	0.546266	1	0.957311
JGI_V11_224273	12.8909	13.1661	14.1598	13.3688	12.6418	13.2653	14.3453	13.9969	14.14	14.4215	14.4909	14.5783	8.32461	12.719	9.25535	12.905	8.79779	12.6487	9.79718	12.6139	9.96331	13.4875	10.6449	13.738	NCBI_GNO_432214	scaffold_21	969501	970871	-	KOG3627	KOG3627	EC:3.4.21.46	meNOG09472	0	Complement factor D. ,Trypsin	GO:0004295/F:trypsin activity,GO:0006508/P:proteolysis and peptidolysis,GO:0004263/F:chymotrypsin activity	td_s1c95g0	ARP1_G590	0	ARP2_G689	trypsin alpha precursor ;;	EOG41VHK0	EOG4R815V	3.44e-05	0.0372447	0.00218989	0.6932	1	0.957311
JGI_V11_224478	9.69955	9.01428	9.82524	8.93291	9.04991	8.85401	8.58549	8.56951	9.39715	9.95226	9.42743	9.32703	10.2944	9.14415	9.82291	8.519	10.1386	8.74309	10.3299	8.84588	10.7919	8.92672	10.0527	8.99792	NCBI_GNO_140244	scaffold_24	164317	167451	+	KOG0161	KOG0962	0	meNOG06640	0	Myosin class II heavy chain	0	0	ARP1_G9056	intraflagellar transport 81	ARP2_G9235	intraflagellar transport ;;	EOG425492	EOG4H774H	0.5548	1	0.509193	0.479175	1	0.957311
JGI_V11_224701	11.5645	11.4873	11.379	11.8921	11.3997	11.8396	11.7316	11.7673	11.5884	11.8504	11.6644	11.8886	12.2606	11.6455	12.2015	11.8326	11.967	11.6412	12.1397	12.4132	12.5263	12.6028	12.2445	12.4661	NCBI_GNO_334254	scaffold_25	679225	684059	-	KOG1729	KOG1729	0	meNOG08248	0	FYVE finger containing protein	GO:0008270/F:zinc ion binding,GO:0005215/F:transporter activity,GO:0006810/P:transport,GO:0016020/C:membrane	0	0	0	ARP2_G25572	hypothetical protein ;;	EOG4B8GV0	EOG4FBPKG	0.187543	1	0.325683	0.422313	1	0.957311
JGI_V11_224885	9.53148	10.5167	11.3906	10.7656	10.3196	10.5755	11.9191	10.7211	11.827	11.8073	12.0732	11.9785	7.95618	9.58535	8.47934	9.59093	7.16451	9.57386	9.33336	8.75826	9.69908	9.90045	10.369	10.0545	NCBI_GNO_134284	scaffold_28	171170	173116	-	KOG3516	KOG3516	0	meNOG05424	2.7.1.137	Neurexin IV	GO:0004289/F:subtilase activity,GO:0006508/P:proteolysis and peptidolysis,GO:0005201/F:extracellular matrix structural constituent,GO:0005581/C:collagen,GO:0031177/F:phosphopantetheine binding	0	ARP1_G22	0	ARP2_G19	neurexin IV; src=ixodes_ISCW023368-PA		EOG44N3NC	0.168971	1	0.311341	0.834169	1	0.958603
JGI_V11_224887	12.9689	12.8447	12.7459	12.9811	12.8607	12.6142	12.9427	12.5933	12.7804	12.9039	13.0705	12.9674	13.2767	12.579	12.8806	12.2488	13.1683	12.3953	12.9198	12.5237	12.9727	12.4392	12.8812	12.2813	NCBI_GNO_138284	scaffold_28	189390	192530	+	KOG1721	KOG1721	0	meNOG17108	0	FOG: Zn-finger	GO:0003676/F:nucleic acid binding,GO:0005634/C:nucleus,GO:0008270/F:zinc ion binding	0	0	0					0.704589	1	0.560771	0.314815	1	0.957311
JGI_V11_225254	6.66382	8.1163	6.5926	7.05621	7.22708	7.82621	6.70856	8.16604	7.36671	7.69054	7.73158	7.12839	6.43046	8.23239	7.42869	8.45962	6.9844	8.01572	7.39496	9.03983	7.55553	9.35878	7.96254	9.34745	NCBI_GNO_72324	scaffold_32	64810	65954	+	0	euNOG06423	0	meNOG15624	0	0	0	td_s2c4g0	ARP1_G16474	0	ARP2_G17105	thiopurine s-methyltransferase ;; thiopurine methyltransferase ;;	EOG46HDV8	EOG4X0SNH	0.00476506	0.698112	0.0410473	0.0729006	1	0.795214
JGI_V11_225308	9.15339	9.21749	10.0802	9.60184	10.0527	9.74441	8.61184	8.35931	8.34952	9.58139	9.68504	9.75923	7.04826	9.29113	7.05779	9.61855	7.48885	9.19149	7.06531	8.83497	6.69658	9.51642	6.79497	9.20043	NCBI_GNO_214324	scaffold_32	1028078	1029665	+	KOG3573	0	0	0	0	Caspase. apoptotic cysteine protease	GO:0006508/P:proteolysis and peptidolysis,GO:0030693/F:caspase activity	0	0	0			EOG498SG8	EOG48SNN3	0.0337933	1	0.131324	0.398515	1	0.957311
JGI_V11_225438	12.7389	12.6328	12.7413	12.519	12.7222	12.8656	12.0821	12.0994	12.4391	12.4407	12.5371	12.5337	12.8788	12.6867	12.8286	12.8141	12.7483	12.8474	12.361	12.4491	12.3868	12.4005	12.4485	12.2008	NCBI_GNO_300344	scaffold_35	892510	895071	+	KOG2425	KOG2425	0	meNOG07562	0	Nuclear protein involved in cell morphogenesis and cell surface growth	0	0	ARP1_G7102	conserved hypothetical protein	ARP2_G2322	hypothetical protein ;;	EOG4HDR92	EOG4TTNC0	2.16e-06	0.00694136	0.000408135	0.498848	1	0.957311
JGI_V11_225443	10.5217	10.6244	10.3387	10.5369	10.5511	10.2412	10.459	10.3848	10.8986	11.0643	10.764	10.296	11.4872	10.4508	11.725	10.4869	12.2138	10.435	10.9297	10.4025	11.8523	9.70687	10.9602	10.0496	NCBI_GNO_392344	scaffold_36	9941	11706	-	KOG3714	KOG3714	0	meNOG20665	0	Meprin A metalloprotease	GO:0006508/P:proteolysis and peptidolysis,GO:0008533/F:astacin activity,GO:0008237/F:metallopeptidase activity,GO:0008270/F:zinc ion binding	0	ARP1_G10051	0	ARP2_G10454	hypothetical protein ;;			0.230768	1	0.354982	0.0160776	1	0.597852
JGI_V11_225455	6.15307	6.44471	5.81379	5.59762	5.0078	5.92732	5.56217	6.45377	5.49308	6.03013	5.35806	5.49403	8.53999	5.52519	8.34499	5.86754	8.35224	5.82968	7.92968	5.81996	8.63829	5.95686	7.43808	5.50002	NCBI_GNO_466344	scaffold_36	223493	225804	-	KOG0504	KOG4177	0	meNOG05751	0	FOG: Ankyrin repeat	0	td_s6c64g1	ARP1_G662	0	ARP2_G686	ankyrin repeat protein ;;	EOG4TX995	EOG4BS2C7	0.368615	1	0.430339	0.743356	1	0.957311
JGI_V11_225456	4.71638	7.17047	4.88996	5.68891	5.15318	6.35396	4.97211	7.75259	5.54913	5.20701	5.74935	5.22257	7.10954	6.85715	9.2358	7.1411	8.33109	6.75473	8.42487	7.73196	9.53314	8.63184	8.37199	8.03992	NCBI_GNO_482344	scaffold_36	276290	283791	+	0	0	0	0	0	0	0	td_s6c90g1	0	0	ARP2_G988	hypothetical protein ;;			0.136399	1	0.28134	0.209895	1	0.943738
JGI_V11_225511	10.2995	9.06709	8.41943	10.1738	10.4488	8.28159	11.7063	11.9781	10.9586	11.7251	11.5139	11.6286	5.93714	8.45642	7.44053	8.75266	7.65041	8.8993	9.15478	12.1204	10.2496	12.9143	9.95394	12.4894	NCBI_GNO_746344	scaffold_36	1009176	1011529	+	KOG3627	KOG3627	EC:3.4.21.1	meNOG23374	0	Chymotrypsin. ,Trypsin	GO:0004295/F:trypsin activity,GO:0006508/P:proteolysis and peptidolysis,GO:0004263/F:chymotrypsin activity	td_s6c241g5	0	0	ARP2_G578	proclotting enzyme precursor; src=ixodes_ISCW000320-PA			2.26e-08	0.00053136	3.12e-05	0.0607021	1	0.774126
JGI_V11_225597	12.8757	12.8517	12.7731	12.7003	12.8816	13.1087	12.4194	12.6039	12.6059	12.8833	12.6738	12.7099	13.3245	12.8647	12.9202	12.7889	13.0814	13.0712	12.5811	12.7113	12.6139	12.5658	12.7355	12.4919	NCBI_GNO_86363	scaffold_39	220371	222352	+	KOG3756	KOG3756	0	meNOG07477	0	Pinin (desmosome-associated protein)	0	0	ARP1_G5590	Pinin CG8383-PB	ARP2_G4750	pnn ;;	EOG4J6Q6X	EOG4M96MM	5.14e-05	0.047817	0.00281152	0.143799	1	0.896095
JGI_V11_225885	12.6921	12.463	12.8174	12.619	13.0172	12.2968	12.8736	12.3339	12.8052	12.8371	12.9998	12.9309	13.1644	12.0755	12.7697	12.3312	12.8789	12.3856	12.8218	12.6583	12.7942	12.3494	13.0844	11.9321	NCBI_GNO_268383	scaffold_43	522901	524521	+	KOG1769	KOG1769	0	meNOG17846	0	Ubiquitin-like proteins	GO:0006464/P:protein modification	0	ARP1_G8441	conserved hypothetical protein	ARP2_G7610	hypothetical protein ;;	EOG41ZCTN	EOG44TV3K	0.395229	1	0.442884	0.431987	1	0.957311
JGI_V11_226059	12.5108	12.4067	12.4371	12.9445	13.0948	12.2268	13.6237	13.5686	13.2644	13.1571	12.9551	12.8187	10.9979	12.4254	12.4826	12.7317	11.7285	12.3918	12.7207	13.6805	13.1206	14.1385	13.607	14.4623	0	scaffold_47	49372	51424	+	0	0	0	0	0	0	0	0	0	0					4.71e-06	0.0107493	0.000632031	0.017066	1	0.609864
JGI_V11_226169	9.7328	9.64203	9.86136	9.20072	9.29981	9.97747	9.37098	9.41448	9.5315	9.70656	9.25537	9.52785	8.74368	9.60777	8.89533	10.2135	9.28904	9.80267	8.64786	9.74095	9.28311	9.7278	9.09146	9.68662	NCBI_GNO_32414	scaffold_49	6742	10918	-	0	0	0	0	0	0	0	0	ARP1_G981	0	ARP2_G19	neurexin IV; src=ixodes_ISCW023368-PA			0.319432	1	0.406087	0.675162	1	0.957311
JGI_V11_226262	5.72368	9.95507	5.43371	5.98967	6.05333	9.86939	6.25983	10.1355	6.93084	6.07438	5.87016	6.18634	5.09516	8.06014	4.78688	8.5831	5.51805	8.03533	5.45456	10.2727	4.76156	10.1983	5.86634	10.1055	NCBI_GNO_238424	scaffold_51	777325	781063	-	KOG1075	0	0	0	0	FOG: Reverse transcriptase	0	td_s1c54g0	0	0			EOG4P5HTP		0.417868	1	0.452047	0.194414	1	0.933511
JGI_V11_226600	8.8733	10.2309	9.33431	9.44344	9.20947	11.1036	8.60429	10.046	9.03844	9.36881	9.3567	9.83634	8.83961	10.4787	8.32863	10.9615	8.40637	10.6362	8.45298	11.4761	8.65859	10.9809	8.70883	11.1728	NCBI_GNO_168464	scaffold_59	744197	745453	+	0	0	0	0	0	0	0	td_s9c66g1	0	0	ARP2_G24851	hypothetical protein ;;			0.939805	1	0.623918	0.063961	1	0.779617
JGI_V11_227055	12.2894	12.1248	12.2804	12.2322	12.0201	11.7128	12.6884	12.1582	12.5776	11.8307	12.0169	12.1198	8.76276	12.0931	8.86793	12.084	8.94248	11.8254	8.3575	12.1272	8.09458	11.7852	7.86406	10.9507	NCBI_GNO_46504	scaffold_67	57343	60731	-	KOG2084	0	0	0	0	Predicted histone tail methylase containing SET domain	0	td_s7c11g3	ARP1_G290	0	ARP2_G310	hypothetical protein ;;		EOG4BCKFK	0.0827179	1	0.218179	0.0107072	1	0.546036
JGI_V11_227100	11.4421	9.81352	11.3811	11.435	12.0999	10.2042	11.5638	10.3298	11.488	11.1227	11.7457	11.3834	7.31143	9.86013	7.44645	10.0717	6.51295	10.2713	7.77495	10.5242	7.92257	10.4893	7.8386	11.0563	NCBI_GNO_226503	scaffold_67	619056	619641	+	0	0	0	0	0	0	0	0	ARP1_G11142	0	ARP2_G11627	hypothetical protein ;;			0.0208459	1	0.0995149	0.193551	1	0.933511
JGI_V11_227204	12.5571	12.0674	12.7825	12.7191	12.6682	12.1953	12.3694	11.7438	12.6224	12.6226	12.5298	12.6908	13.3956	12.196	12.6859	12.4231	13.0847	12.5398	12.6134	11.6186	12.6602	11.9782	12.8494	11.508	NCBI_GNO_140523	scaffold_72	129155	130658	-	KOG2827	KOG2827	0	meNOG13178	0	Uncharacterized conserved protein	0	0	0	0			EOG4C5B1X	EOG4SR2R8	0.0205886	1	0.0988992	0.0676979	1	0.788422
JGI_V11_227282	10.6822	10.7159	10.8538	10.4996	11.1543	11.0785	9.66443	10.2853	9.9317	10.7191	10.5491	10.3842	11.7739	10.9243	10.8493	10.9276	11.1289	11.0838	10.227	10.4095	10.492	10.2937	10.5856	9.98334	NCBI_GNO_126533	scaffold_73	524241	525351	+	0	0	0	0	0	0	0	0	0	0	ARP2_G4477	hypothetical protein ;;			3.35e-05	0.0367549	0.0021611	0.413312	1	0.957311
JGI_V11_227567	9.81633	8.94492	8.88879	9.4287	9.50638	9.44007	9.54235	8.22067	9.22991	9.29951	9.80677	9.54186	10.9045	8.81144	10.3627	8.73732	10.8302	9.1109	10.7655	8.42244	10.0056	8.93131	9.97584	8.99286	NCBI_GNO_36564	scaffold_79	20588	22996	-	KOG0117	KOG0117	0	meNOG04577	0	Heterogeneous nuclear ribonucleoprotein R (RRM superfamily)	GO:0003676/F:nucleic acid binding	td_s9c1g0	ARP1_G24321	0					0.303571	1	0.397687	0.516533	1	0.957311
JGI_V11_227590	11.6921	10.2644	11.213	11.3616	11.6591	10.2147	12.3328	10.6957	11.8133	11.0993	12.1709	11.7024	10.2131	10.2307	9.43708	9.97828	10.1409	10.4255	10.3392	10.5758	9.80017	9.81304	10.2303	8.87295	NCBI_GNO_130564	scaffold_79	289601	293743	+	KOG1513	KOG1513	0	meNOG04358	0	Nuclear helicase MOP-3/SNO (DEAD-box superfamily)	0	td_s9c31g6	ARP1_G5945	CG3491 CG3491-PA	ARP2_G6733	hypothetical protein ;;		EOG473VHX	0.274721	1	0.382288	0.0869194	1	0.829883
JGI_V11_227614	9.8928	7.0065	9.80353	10.2371	10.3101	8.06776	8.55624	7.06142	9.03984	8.48096	9.45401	8.55553	9.71632	6.78629	10.482	7.45381	11.4266	7.48394	10.1008	6.69299	10.5393	7.07492	10.9138	5.71449	NCBI_GNO_210564	scaffold_79	496997	499059	+	KOG3516	KOG3516	0	meNOG05424	2.7.1.137	Neurexin IV	GO:0005201/F:extracellular matrix structural constituent,GO:0005581/C:collagen	td_s9c56g5	ARP1_G22	0	ARP2_G19	neurexin IV; src=ixodes_ISCW023368-PA		EOG4FN9CT	0.109706	1	0.2519	0.635572	1	0.957311
JGI_V11_228087	12.3624	12.0955	12.6095	12.1317	12.4221	12.2533	11.6313	11.6148	11.9134	12.225	12.0954	11.816	12.716	12.1481	11.991	12.4499	12.0882	12.5123	11.2255	11.4777	11.4731	11.2918	11.6129	10.892	NCBI_GNO_338614	scaffold_91	273701	275198	+	KOG2924	KOG2924	0	meNOG04965	0	Deoxyhypusine synthase	GO:0008612/P:hypusine biosynthesis from peptidyl-lysine	td_s1c18g0	0	0	ARP2_G175	sodium/potassium-transporting atpase subunit alpha sodium pump subunit alpha na+/k+ atpase alpha subunit ;;	EOG42RBPZ	EOG45MT0B	1.88e-06	0.00621241	0.000365274	0.0140618	1	0.588248
JGI_V11_228129	12.5391	12.9958	12.4807	12.4102	12.7615	13.0035	12.3404	12.8972	12.4155	12.3688	12.7853	12.0704	12.1587	12.8848	11.7529	12.8278	11.6788	12.6751	12.1491	12.5132	12.1694	12.7314	11.9557	12.869	NCBI_GNO_42624	scaffold_93	199663	200866	+	0	euNOG11202	0	meNOG22282	0	0	0	0	0	0	ARP2_G1760	hypothetical protein ;;		EOG4N61TK	0.469932	1	0.475209	0.176167	1	0.92484
JGI_V11_228306	13.1203	12.4467	12.6671	13.432	13.3675	12.4634	13.0535	13.3959	13.7672	12.2832	13.3726	12.8962	11.5276	11.5542	12.6747	11.8754	11.9256	11.4872	11.7775	12.0592	11.1475	12.7046	11.3367	11.9586	NCBI_GNO_90644	scaffold_99	133917	136035	-	KOG4126	KOG4126	EC:3.1.3.1	meNOG05731	3.1.3.1	Alkaline phosphatase. gamma-Hexachlorocyclohexane degradation,Alkaline phosphatase. Folate biosynthesis,Alkaline phosphatase. Glycerolipid metabolism,Alkaline phosphatase	GO:0008152/P:metabolism	td_s9c24g1	ARP1_G490	alkaline phosphatase	ARP2_G337	alkaline phosphatase ;; tissue-nonspecific alkaline phosphatase ;; membrane-bound alkaline phosphatase	EOG4JWSVX	EOG43V4P3	0.777899	1	0.581767	0.756932	1	0.957617
JGI_V11_228520	12.7288	12.6464	12.7586	12.5365	12.7002	12.6923	12.3987	12.4297	12.5045	12.596	12.4841	12.543	12.5949	12.924	12.1437	12.9176	12.3956	12.9006	11.87	12.7149	11.8023	12.5254	12.0721	12.1281	NCBI_GNO_224663	scaffold_106	299758	302934	+	KOG2042	KOG2042	0	meNOG05833	0	Ubiquitin fusion degradation protein-2	GO:0000151/C:ubiquitin ligase complex,GO:0004842/F:ubiquitin-protein ligase activity,GO:0016567/P:protein ubiquitination	0	ARP1_G4333	ubiquitination factor E4	ARP2_G3591	hypothetical protein ;;	EOG42V6X4	EOG4K9H4V	3.47e-05	0.0374417	0.00220148	0.0311962	1	0.684391
JGI_V11_228581	12.2056	11.8346	12.3436	12.4058	12.6551	11.9342	12.145	12.0952	12.191	12.1026	12.3833	12.1794	12.6334	11.8631	12.3962	12.1052	12.9083	12.2485	12.4478	11.8575	12.8574	11.9713	12.9378	12.0018	NCBI_GNO_322673	scaffold_110	183525	184890	+	0	0	0	0	0	0	0	0	0	0	ARP2_G25549	hypothetical protein ;;	EOG4CFXSF	EOG4K3RSB	0.72322	1	0.566163	0.844226	1	0.958883
JGI_V11_228655	4.61919	5.42264	5.25476	5.39505	5.07879	6.06548	4.67862	5.2571	5.92192	6.03651	5.20276	5.33757	4.23917	5.40915	4.76033	5.74772	4.31036	5.37256	4.0908	5.88373	4.60238	6.32511	4.41428	6.215	NCBI_GNO_136694	scaffold_114	372696	377194	+	KOG2806	KOG1181	0	meNOG05064	0	Chitinase	GO:0003676/F:nucleic acid binding	td_s4c37g3	0	0			EOG4NS1T7	EOG4710F3	0.234656	1	0.357268	0.564494	1	0.957311
JGI_V11_228978	5.83341	11.6153	6.9607	9.53503	6.49609	11.9775	5.76283	11.3688	6.48463	6.45759	6.73552	6.39245	13.7083	11.772	13.3739	11.1051	13.4455	11.6162	13.3737	13.1849	13.628	12.9825	13.4096	12.6202	NCBI_GNO_240754	scaffold_136	259331	260829	-	0	0	0	0	0	0	0	td_s6c20g1	ARP1_G16306	0	ARP2_G16938	hypothetical protein ;;			0.654194	1	0.543978	0.300152	1	0.957311
JGI_V11_229224	10.8891	9.33478	10.7109	10.7596	10.976	9.13265	11.3075	9.88592	10.6523	10.4373	11.1592	10.9478	11.3215	8.53493	10.6418	6.74608	11.3451	8.43524	11.4904	9.66708	11.1819	8.19799	11.3841	7.08052	NCBI_GNO_286814	scaffold_162	28284	30264	+	KOG2039	0	0	0	0	Transcriptional coactivator p100	0	0	ARP1_G23763	0	ARP2_G16755	hypothetical protein ;;	EOG402V71	EOG4M0KTN	0.188706	1	0.326535	0.857183	1	0.95912
JGI_V11_229258	7.02612	7.28837	5.84413	6.09829	7.2136	8.43594	6.53683	6.8919	6.2827	5.40709	7.28743	6.15171	8.88536	6.95655	10.0984	6.77047	9.51694	7.92151	8.98033	7.04207	9.5946	7.09768	10.1227	7.82269	NCBI_GNO_68824	scaffold_163	152919	153523	+	0	0	0	0	0	0	0	0	ARP1_G15375	conserved hypothetical protein	ARP2_G15262	hypothetical protein ;;			0.422795	1	0.454243	0.279284	1	0.957311
JGI_V11_229321	5.92559	5.67142	6.53349	5.73549	5.38504	5.10227	6.33547	5.46788	6.20565	5.8698	6.60624	5.88821	4.73616	5.90513	5.28257	5.26444	4.64173	4.88437	5.24157	4.86541	4.91367	4.63383	4.91505	4.78542	NCBI_GNO_30844	scaffold_173	29770	32486	+	0	0	0	0	0	0	0	td_s3c1g0	ARP1_G8540	0	ARP2_G8901		EOG4FTTHZ		0.715971	1	0.56405	0.0747996	1	0.798616
JGI_V11_229333	7.07689	6.47204	7.81464	8.16753	7.38512	6.52337	7.08771	6.16304	7.74403	7.68836	7.11861	7.07011	7.93799	5.87978	8.23119	5.98623	8.06365	5.93251	8.10622	5.42479	9.16874	6.02934	9.40061	6.10005	NCBI_GNO_56843	scaffold_173	97104	112019	+	0	0	0	0	0	0	0	td_s3c14g1	ARP1_G22	0	ARP2_G19	neurexin IV; src=ixodes_ISCW023368-PA	EOG45HQC7	EOG4B5TZC	0.553349	1	0.508685	0.319098	1	0.957311
JGI_V11_229369	12.4404	11.6714	12.4783	12.2932	12.6207	11.971	12.6087	11.5214	12.9251	13.0894	12.888	12.9089	11.8757	11.545	11.0181	11.7805	11.3219	11.8823	11.1453	11.8082	11.2624	11.1898	11.5951	10.93	NCBI_GNO_260843	scaffold_174	107015	110304	+	KOG1947	KOG1947	0	meNOG14998	0	Leucine rich repeat proteins. some proteins contain F-box	0	0	ARP1_G12035	conserved hypothetical protein	ARP2_G12051	hypothetical protein ;;	EOG4ZCRMM	EOG4VDVTT	0.622415	1	0.53252	0.0566265	1	0.765923
JGI_V11_229394	6.1247	5.36415	6.60664	6.37904	5.71331	5.94417	4.93305	5.14101	5.94781	5.68318	5.91107	5.36847	6.189	4.88631	7.52982	5.63103	6.97234	5.59708	7.10386	5.06518	8.19882	4.80184	7.02425	5.10426	NCBI_GNO_356854	scaffold_181	249684	257350	+	KOG3544	KOG3544	0	meNOG09723	0	Collagens (type IV and type XIII). and related proteins	GO:0005737/C:cytoplasm,GO:0006817/P:phosphate transport	0	ARP1_G78	0	ARP2_G83		EOG4PNW06	EOG4M6BCH	0.295423	1	0.39307	0.156798	1	0.912535
JGI_V11_229490	11.6949	11.5942	12.1256	11.8171	11.7483	11.2595	11.3878	11.0184	11.71	11.7451	11.7733	11.7714	10.4735	11.432	11.1829	11.2821	10.571	11.147	10.8952	10.5648	10.8265	11.1848	10.7395	11.1391	NCBI_GNO_98873	scaffold_191	56915	58956	-	0	euNOG05808	0	meNOG15092	0	0	0	0	ARP1_G9215	GA14087-PA	ARP2_G8864	hypothetical protein ;;	EOG437PWX	EOG4N0991	0.273538	1	0.381752	0.946336	1	0.963605
JGI_V11_229540	11.8622	12.3124	11.5502	12.419	11.4795	12.7489	11.787	12.3209	11.9289	12.2459	11.3397	11.8852	12.2831	11.9774	12.7174	12.7115	12.485	12.0226	12.959	13.5819	13.6884	13.0869	13.1828	13.4026	NCBI_GNO_106904	scaffold_210	139002	155544	+	KOG1217	KOG1214,KOG1217,KOG1218	0	meNOG06205	0	Fibrillins and related proteins containing Ca2+-binding EGF-like domains	0	td_scaffold_210c2g0	ARP1_G383	dumpy CG33196-PB	ARP2_G419	hypothetical protein ;; fibulin 1 and ;; fibrillin 2 congenital contractural arachnodactyly variant	EOG44XGXK	EOG422GB9	0.00324267	0.558313	0.0328274	0.00021994	1	0.145175
JGI_V11_229597	10.5725	10.3611	10.6812	10.1597	10.1311	10.4578	9.65162	9.59834	9.96335	10.3265	9.61961	9.96668	11.1314	10.4934	10.4519	10.215	10.7425	10.6842	9.71425	9.62595	10.136	9.88197	9.35648	8.84131	NCBI_GNO_54914	scaffold_218	76835	79178	-	0	euNOG05485	0	meNOG13517	0	0	0	0	0	0				EOG45QP70	1.3e-05	0.0200759	0.00118041	0.0814849	1	0.815295
JGI_V11_229617	12.8965	10.8653	13.2182	13.3019	13.1969	10.899	12.5604	10.6738	13.1427	13.123	12.8101	13.1146	9.29801	10.631	10.5	11.2007	10.1086	11.4069	9.65327	10.7237	10.1743	10.9061	9.71434	11.4992	NCBI_GNO_122914	scaffold_219	82627	84420	-	KOG1027	KOG1027	0	meNOG04192	0	Serine/threonine protein kinase and endoribonuclease ERN1/IRE1. sensor of the unfolded protein response pathway	GO:0004672/F:protein kinase activity,GO:0005524/F:ATP binding,GO:0006468/P:protein amino acid phosphorylation,GO:0004674/F:protein serine/threonine kinase activity	td_s9c10g3	ARP1_G62	0					0.878823	1	0.609124	0.686025	1	0.957311
JGI_V11_229859	11.1464	9.88397	11.2605	10.5713	10.9755	9.66526	11.0055	8.80256	11.228	11.1089	11.2488	10.9659	11.6872	9.87593	11.1114	9.28795	11.1416	9.80852	11.0143	9.1603	11.4064	9.09456	10.9055	8.60331	NCBI_GNO_37034	scaffold_363	71474	73468	+	KOG1549	KOG1549	0	meNOG12736	4.4.1.16	Cysteine desulfurase NFS1	GO:0008152/P:metabolism,GO:0008483/F:transaminase activity	0	ARP1_G16410	Selenocysteine lyase	ARP2_G13135	cysteine desulfurase ;; cysteine desulfurylase ;;	EOG4VMCZF	EOG4KDCDS	0.470335	1	0.47545	0.174789	1	0.92484
JGI_V11_229930	10.8369	9.01954	10.8661	11.2029	11.2793	8.87191	11.4958	7.45556	11.195	10.8239	11.2072	10.9898	8.51276	8.44279	7.89508	9.2227	8.83018	9.11948	8.25729	7.16087	8.35057	8.21081	8.07848	7.20759	NCBI_GNO_45164	scaffold_762	11457	14263	-	KOG1437	KOG1721	0	meNOG20503	0	Fasciclin and related adhesion glycoproteins	0	td_s2c1g0	0	0					0.41131	1	0.449358	0.196476	1	0.93435
JGI_V11_229977	10.612	12.0419	10.6731	10.5353	10.9656	12.0915	10.021	11.8155	10.5671	10.8715	10.6295	11.0177	10.7549	11.5944	10.5703	11.524	11.063	11.562	10.4842	11.9977	10.3928	12.0982	10.9275	12.3344	NCBI_GNO_277214	scaffold_1121	3802	5363	-	KOG1951	KOG1951	0	meNOG05102	0	GTP-binding protein AARP2 involved in 40S ribosome biogenesis	GO:0003676/F:nucleic acid binding,GO:0005634/C:nucleus,GO:0008270/F:zinc ion binding	0	ARP1_G9160	0	ARP2_G13305	hypothetical protein ;;		EOG44FC2T	0.691329	1	0.556269	0.141913	1	0.894288
JGI_V11_229984	6.28226	5.43364	6.54825	6.44048	5.43537	5.56703	6.55892	5.71908	6.65387	5.80716	5.65865	6.51665	6.74661	5.71193	7.39735	6.08096	7.18503	5.75301	7.51178	5.17668	7.39992	5.25521	6.25172	5.7329	0	scaffold_1249	1438	3495	+	0	0	0	0	0	0	0	0	0	0			EOG48GTMX	EOG43524X	0.882425	1	0.609715	0.239208	1	0.955281
JGI_V11_229988	5.01028	5.02306	4.94985	5.04796	5.0267	4.9104	5.34602	4.88245	5.17212	5.28604	5.05696	5.24881	4.36626	5.97882	4.74745	5.51912	4.45377	5.58678	4.79757	5.37063	5.00466	5.9313	4.60756	5.52343	NCBI_GNO_61244	scaffold_1301	8006	10598	-	0	0	0	0	0	0	0	0	ARP1_G6792	0				EOG4R550F	0.115635	1	0.259482	0.655352	1	0.957311
JGI_V11_230133	12.9374	12.5604	12.9107	12.5456	13.0511	12.4737	12.9555	12.5917	12.7457	12.5429	13.1129	12.3869	13.0113	12.4817	12.586	12.5349	12.7018	12.4135	12.5144	12.2378	12.4963	12.3961	12.6189	12.2136	NCBI_GNO_108023	scaffold_2	201332	203392	+	KOG1683	KOG1683	0	meNOG17135	5.3.3.8	Hydroxyacyl-CoA dehydrogenase/enoyl-CoA hydratase	GO:0003824/F:catalytic activity,GO:0008152/P:metabolism	0	ARP1_G5419	3-2trans-enoyl-CoA isomerase	ARP2_G16154	hypothetical protein ;; mitochondrial ribosomal protein s36 ;;	EOG4CFXR8	EOG4DNM00	0.0237313	1	0.107374	0.0653869	1	0.781926
JGI_V11_230373	13.1611	13.0743	13.194	12.9732	13.0685	13.0873	13.0124	12.8726	13.1191	12.9282	13.0298	12.5823	12.7952	12.8419	12.4814	12.5047	12.5309	12.8452	12.4611	12.1435	12.6291	12.1887	12.279	12.5396	NCBI_GNO_1116053	scaffold_5	1921659	1922707	-	KOG4490	KOG4490	0	meNOG17389	0	Translocon-associated complex TRAP. gamma subunit	GO:0005784/C:translocon complex,GO:0006613/P:cotranslational protein-membrane targeting,GO:0030176/C:integral to endoplasmic reticulum membrane	0	ARP1_G2279	translocon-associated protein subunit gamma	ARP2_G2167	translocon-associated protein subunit gamma ;;	EOG415DWG	EOG4Z0H23	0.00244769	0.471452	0.0277202	0.357147	1	0.957311
JGI_V11_230425	11.9484	11.5257	11.9042	11.6886	12.1599	11.3701	11.5838	11.3727	11.6842	11.4451	11.9401	11.1314	11.3469	11.565	11.4696	11.7147	11.5734	11.5301	11.0647	11.0262	11.2782	11.3294	11.2359	11.3877	NCBI_GNO_476063	scaffold_6	701801	702880	+	KOG4267	KOG4267	0	meNOG21279	0	Predicted membrane protein	GO:0005554/F:molecular function unknown,GO:0016020/C:membrane	0	ARP1_G5246	transmembrane protein 14C			EOG4CNP7W	EOG4DZ6RK	0.000154412	0.0924228	0.00543423	0.536765	1	0.957311
JGI_V11_230431	11.5134	12.0692	11.9959	11.994	12.4638	12.434	11.4694	11.9695	11.7451	11.1004	12.0165	10.9217	10.5068	12.0593	11.3087	12.9184	11.29	12.6651	10.5843	11.684	10.6757	12.0296	10.9651	11.8573	NCBI_GNO_792064	scaffold_6	1689527	1690188	-	KOG0817	KOG0817	0	meNOG22023	0	Acyl-CoA-binding protein	GO:0000062/F:acyl-CoA binding	0	ARP1_G331	acyl-CoA-binding protein	ARP2_G302	acyl-coa-binding domain-containing protein ;; hypothetical protein ;; acyl-coa-binding protein	EOG42549C	EOG4RJMXV	0.00407995	0.638803	0.03756	0.877234	1	0.95912
JGI_V11_230458	14.1303	13.9463	14.245	14.1278	14.059	13.9478	14.4696	14.4041	14.3393	13.9667	14.1987	14.1831	13.5316	13.7245	13.5671	13.9351	13.866	14.1361	14.2135	14.652	14.3182	14.328	14.1682	14.1964	NCBI_GNO_210074	scaffold_7	667935	673978	-	KOG2418	KOG2418	0	meNOG21655	0	Microtubule-associated protein TAU	GO:0007026/P:negative regulation of microtubule depolymerization	0	0	0	ARP2_G7585	microtubule-associated protein tau ;;	EOG4X0K8R	EOG44TV4G	3.85e-05	0.0400437	0.00235447	0.0189814	1	0.613169
JGI_V11_230922	13.8489	13.582	13.945	13.5648	13.8913	13.8896	13.2148	13.2087	13.4599	13.7456	13.6102	13.5968	14.287	13.6656	13.7154	13.4506	13.9498	13.7184	13.158	13.2916	13.2741	12.9841	13.3963	12.9466	NCBI_GNO_128253	scaffold_25	265424	266541	+	KOG0181	KOG0181	0	meNOG05519	0	20S proteasome. regulatory subunit alpha type PSMA2/PRE8	GO:0004175/F:endopeptidase activity,GO:0005839/C:proteasome core complex (sensu Eukaryota),GO:0006511/P:ubiquitin-dependent protein catabolism,GO:0004298/F:threonine endopeptidase activity	0	ARP1_G3860	proteasome subunit alpha type	ARP2_G4077	proteasome subunit alpha type ;;	EOG4CRJFZ	EOG4B5V12	1.66e-05	0.0239364	0.0014074	0.0717859	1	0.794374
JGI_V11_231071	13.5015	13.2574	13.5237	13.4086	13.4078	13.4579	13.2175	13.22	13.4415	13.5552	13.3952	13.5539	12.823	13.4576	12.5188	13.3336	12.692	13.467	12.3722	13.3682	12.5926	13.4992	12.4668	13.1667	NCBI_GNO_150333	scaffold_33	318025	320347	+	KOG2708	KOG2708	0	meNOG05127	0	Predicted metalloprotease with chaperone activity (RNAse H/HSP70 fold)	GO:0006508/P:proteolysis and peptidolysis,GO:0008450/F:O-sialoglycoprotein endopeptidase activity,GO:0008270/F:zinc ion binding	0	ARP1_G3959	o-sialoglycoprotein endopeptidase	ARP2_G2609	o-sialoglycoprotein endopeptidase ;;	EOG425488	EOG4J6XJZ	0.137555	1	0.282244	0.323945	1	0.957311
JGI_V11_231309	10.8011	10.9526	10.7879	10.8503	11.1568	11.2893	10.727	11.5605	10.8123	11.2101	11.3063	10.8702	10.8538	11.514	10.552	11.638	10.5204	11.5234	10.5609	11.4404	10.7771	11.9662	10.7924	11.6638	NCBI_GNO_462473	scaffold_61	670249	671088	+	0	euNOG09314	0	meNOG21861	0	0	0	0	ARP1_G4121	Mediator complex subunit 9 CG5134-PC	ARP2_G4962	gtp binding protein ;; gtp binding protein 1 ;;	EOG4RXWGW	EOG40W1KX	0.268894	1	0.378873	0.964596	1	0.963997
JGI_V11_231546	13.3138	13.2221	13.2407	13.2044	13.4304	13.0409	13.0094	12.7721	13.1203	13.0047	13.2911	12.8747	12.9218	13.0382	12.7019	13.088	12.8328	12.9337	12.4766	12.622	12.4395	12.6061	12.3936	12.631	NCBI_GNO_170614	scaffold_90	430077	430932	-	0	euNOG08533	EC:2.5.1.18	meNOG18929	2.5.1.18	Glutathione transferase. Glutathione metabolism	0	0	ARP1_G1101	microsomal glutathione S-transferase 1	ARP2_G1635	microsomal glutathione s-transferase ;; microsomal glutathione s-transferase-like ;;	EOG40K6G4	EOG4QVJ7S	1.49e-07	0.00135049	7.94e-05	0.0453775	1	0.737561
JGI_V11_231612	14.3333	14.007	14.3598	14.5253	14.5034	14.2309	14.3833	14.2911	14.4993	14.5497	14.6237	14.4033	13.4561	13.9582	13.7201	14.0122	13.5076	13.9333	14.0184	14.2602	14.1042	14.3433	14.0749	14.5286	NCBI_GNO_100643	scaffold_99	145058	145909	-	KOG1589	KOG1589	0	meNOG20354	0	Uncharacterized conserved protein	GO:0005554/F:molecular function unknown	0	ARP1_G3130	light-induced protein-like brain protein 44	ARP2_G3081	light-induced protein-like brain protein ;;	EOG4MW6PP	EOG4KH7QW	3.08e-05	0.034884	0.00205109	0.00693546	1	0.4712
JGI_V11_231670	12.2553	11.8823	12.082	12.0706	12.3931	12.1149	11.2956	11.4435	11.5956	11.7776	11.5599	11.421	12.6886	12.3044	12.0123	12.0589	12.2962	12.2153	11.2859	11.3803	11.4566	11.3511	11.3829	11.1084	NCBI_GNO_326663	scaffold_107	77371	78182	-	KOG3408	KOG3408	0	meNOG21119	0	U1-like Zn-finger-containing protein. probabl erole in RNA processing/splicing	GO:0003676/F:nucleic acid binding,GO:0005634/C:nucleus,GO:0008270/F:zinc ion binding	0	ARP1_G4394	zinc finger protein 593	ARP2_G2727	zinc finger protein ;;	EOG4D7WPB	EOG4VMMBG	4.49e-09	0.000271231	1.59e-05	0.0464358	1	0.741989
JGI_V11_231678	13.7895	13.7217	13.7809	13.627	13.5848	13.1869	13.7042	13.2719	13.8252	13.6138	13.6294	13.612	12.5871	13.28	13.083	13.1212	13.346	13.4354	13.2146	12.8601	13.1422	12.6297	13.1614	13.1454	NCBI_GNO_294673	scaffold_110	50023	52223	+	KOG1372	KOG1372	EC:4.2.1.47	meNOG05907	4.2.1.47	GDP-mannose 4.6-dehydratase. Fructose and mannose metabolism,GDP-mannose 4.6 dehydratase	GO:0008152/P:metabolism,GO:0016491/F:oxidoreductase activity,GO:0008446/F:GDP-mannose 4.6-dehydratase activity,GO:0009058/P:biosynthesis	td_scaffold_110c4g0	ARP1_G3698	gdp mannose-4,6-dehydratase	ARP2_G4836	gdp mannose-4,6-dehydratase ;;	EOG40K6FB	EOG4WHFDM	0.708771	1	0.561642	0.733978	1	0.957311
JGI_V11_231697	14.5378	14.909	14.7654	14.2669	14.7107	14.6012	14.8766	14.7252	14.6978	14.5629	14.6099	14.7288	13.7171	14.3154	14.4296	13.9793	14.357	14.3916	13.8255	13.944	13.479	14.2871	13.3994	13.5752	NCBI_GNO_276693	scaffold_115	213174	216096	+	KOG3645	KOG3646	0	meNOG13436	0	Acetylcholine receptor	GO:0005230/F:extracellular ligand-gated ion channel activity,GO:0006811/P:ion transport,GO:0016021/C:integral to membrane,GO:0045211/C:postsynaptic membrane,GO:0006810/P:transport,GO:0016020/C:membrane	0	0	0					0.0797202	1	0.213614	0.0210299	1	0.624607
JGI_V11_231772	12.145	11.956	12.0796	11.775	11.877	12.1021	11.4687	11.5413	11.7381	11.9591	11.5052	11.6524	12.114	12.1585	11.2471	11.9656	11.3366	12.147	11.071	11.4838	10.8969	11.3457	10.8472	11.3604	NCBI_GNO_138773	scaffold_142	224083	225287	-	KOG0178	KOG0178	EC:3.4.25.1	meNOG06299	0	Proteasome endopeptidase complex. ,20S proteasome. regulatory subunit alpha type PSMA4/PRE9	GO:0004175/F:endopeptidase activity,GO:0005839/C:proteasome core complex (sensu Eukaryota),GO:0006511/P:ubiquitin-dependent protein catabolism,GO:0004298/F:threonine endopeptidase activity	0	ARP1_G4260	proteasome subunit alpha type 4	ARP2_G4465	proteasome subunit alpha type ;;	EOG4V41QM	EOG47WTHH	1.46e-05	0.021847	0.00128455	0.0817951	1	0.816082
JGI_V11_231816	11.9096	11.0809	11.7607	11.3535	12.1578	11.1243	12.3802	11.6825	10.9706	11.3126	11.8128	11.6382	9.90255	11.1643	9.97023	10.2911	9.285	10.705	9.90444	10.5781	9.2419	11.0314	9.47104	11.5515	NCBI_GNO_24854	scaffold_178	149195	150427	+	KOG3627	KOG3627	EC:3.4.21.-	meNOG13775	0	Serine endopeptidases. ,Trypsin	GO:0004295/F:trypsin activity,GO:0006508/P:proteolysis and peptidolysis,GO:0004263/F:chymotrypsin activity	td_s8c10g0	ARP1_G590	0	ARP2_G689	trypsin alpha precursor ;;	EOG41VHK0	EOG4R815V	0.670104	1	0.549612	0.980403	1	0.96438
JGI_V11_231858	12.3405	12.0819	12.1637	12.3121	12.4521	12.3596	12.4684	12.5969	12.4965	12.2699	12.5453	11.9156	11.7119	12.2568	11.6134	12.6151	11.4514	12.331	11.8169	12.4576	12.034	12.48	12.1589	12.9231	NCBI_GNO_182923	scaffold_230	116214	117319	-	KOG2944	KOG2944	EC:4.4.1.5	meNOG18597	4.4.1.5	Lactoylglutathione lyase. Pyruvate metabolism,Glyoxalase	GO:0004462/F:lactoylglutathione lyase activity,GO:0005975/P:carbohydrate metabolism	0	ARP1_G7342	lactoylglutathione lyase	ARP2_G5852	lactoylglutathione lyase ;;	EOG4BG7C6	EOG42Z9KP	0.0178869	1	0.0914257	0.185155	1	0.930742
JGI_V11_231870	11.2937	11.0432	11.6202	11.3468	12.4026	11.1666	11.7036	10.9829	10.9365	11.2069	12.0943	11.2789	6.43438	10.7551	6.84899	11.1914	6.90682	11.4117	5.7354	10.1086	5.68562	10.2554	6.53988	11.0586	0	scaffold_245	83468	84059	-	0	0	0	0	0	0	0	0	0	0				EOG42C37J	0.022291	1	0.103634	0.087443	1	0.830691
JGI_V11_231919	11.6099	11.2996	11.4495	12.4116	12.0894	11.3073	11.5902	11.8096	11.9339	11.6283	12.341	11.8666	9.23275	11.1491	9.61211	11.342	9.30863	11.2441	9.74034	10.6579	10.2427	12.2638	10.5381	12.0962	NCBI_GNO_67093	scaffold_509	33243	35154	-	KOG1584	KOG1584	EC:2.8.2.4	meNOG23519	0	Estrone sulfotransferase. Sulfur metabolism,Estrone sulfotransferase. Androgen and estrogen metabolism,Sulfotransferase	GO:0008146/F:sulfotransferase activity	0	ARP1_G140	sulfotransferase	ARP2_G20	sulfotransferase sult ;; bile salt sulfotransferase ;; hypothetical protein			0.0437032	1	0.152912	0.23287	1	0.95429
JGI_V11_232075	13.2043	13.9401	13.6736	13.4983	13.3377	13.6715	13.5859	13.9987	13.5899	13.9479	13.6343	13.6136	11.5538	13.7954	12.497	13.7537	11.8387	13.3684	11.6724	13.356	11.5982	14.2227	12.2555	14.064	NCBI_GNO_460014	scaffold_1	684102	686421	-	KOG2806	KOG2806	EC:3.2.1.14	meNOG24955	0	Chitinase. Aminosugars metabolism,Chitinase	GO:0008152/P:metabolism,GO:0016787/F:hydrolase activity,GO:0003824/F:catalytic activity,GO:0005975/P:carbohydrate metabolism,GO:0005576/C:extracellular region,GO:0006030/P:chitin metabolism,GO:0008061/F:chitin binding	td_s1c48g0	ARP1_G453	brain chitinase and chia	ARP2_G497	brain chitinase and chia ;; vegfr-a splice form a ;; tyrosine-protein kinase	EOG41C5BQ	EOG4J429W	0.358327	1	0.424902	0.652527	1	0.957311
JGI_V11_232091	9.03744	8.91423	9.20748	9.04415	8.36191	8.99291	8.86756	8.49027	9.23478	9.55541	8.82694	9.365	9.93611	8.7066	10.0907	8.85822	10.1399	8.81452	10.5456	9.24867	10.4287	8.89489	9.68639	9.13296	NCBI_GNO_474014	scaffold_1	758869	759268	+	0	0	0	0	0	0	0	td_s1c57g0	0	0	ARP2_G79	denn domain-containing protein ;; tubulin-specific chaperone d ;;			0.16658	1	0.309422	0.690778	1	0.957311
JGI_V11_232164	10.364	10.4758	10.2871	10.3001	10.2027	10.5209	10.1265	9.89117	10.3096	10.3037	9.95153	10.3496	11.335	10.3222	11.431	10.4524	11.164	10.3907	11.5292	10.1923	11.2858	10.0334	11.1496	10.2691	NCBI_GNO_514014	scaffold_1	1232684	1233676	+	KOG4257	KOG4257	0	meNOG05396	0	Focal adhesion tyrosine kinase FAK. contains FERM domain	0	td_s1c83g0	ARP1_G8517	0	ARP2_G8300				0.0244955	1	0.109306	0.450631	1	0.957311
JGI_V11_232167	10.4645	10.1547	10.406	10.1001	10.0943	10.0433	10.0344	9.42819	10.2742	9.92139	9.87042	10.1548	11.069	10.075	11.2224	10.3278	11.1237	9.97669	11.2753	9.93813	10.9737	9.46754	11.0256	9.79786	NCBI_GNO_520014	scaffold_1	1241667	1242395	-	KOG4257	KOG4257	0	meNOG05396	0	Focal adhesion tyrosine kinase FAK. contains FERM domain	0	td_s1c83g2	ARP1_G7959	0	ARP2_G8334	hypothetical protein ;;			0.0108256	1	0.068074	0.799478	1	0.958454
JGI_V11_232192	10.947	10.5029	10.7043	10.5439	10.4233	10.361	10.7121	9.89078	10.6011	10.4444	10.3992	10.5034	11.2161	10.181	11.3774	10.4052	11.152	10.3099	11.3713	10.3986	11.1737	9.98346	11.1342	10.0196	NCBI_GNO_550014	scaffold_1	1367714	1385045	+	KOG4257	KOG4257	0	meNOG05396	0	Focal adhesion tyrosine kinase FAK. contains FERM domain	0	td_s1c98g0	ARP1_G7959	0	ARP2_G8334	hypothetical protein ;;			0.124687	1	0.269865	0.694002	1	0.957311
JGI_V11_232196	11.8966	12.1056	11.8663	11.804	12.1985	12.1532	11.3517	11.5057	11.7781	11.7629	11.989	11.5211	12.8522	12.0455	12.196	12.0737	12.4929	12.3593	11.4547	11.898	11.5819	11.4556	11.7871	10.8594	NCBI_GNO_554014	scaffold_1	1391611	1393761	-	KOG0127	KOG0127	0	meNOG06922	0	Nucleolar protein fibrillarin NOP77 (RRM superfamily)	GO:0003676/F:nucleic acid binding	0	ARP1_G5466	RNA-binding protein 28	ARP2_G4329	rna binding motif protein variant ;;	EOG47D7XS	EOG4V74B4	4.01e-05	0.0408446	0.00240156	0.0429563	1	0.73231
JGI_V11_232495	9.77193	9.65808	9.90742	9.69601	10.4859	10.0503	9.36345	9.39139	9.25584	9.15033	9.79835	8.90369	9.15027	9.74292	9.79651	9.92194	9.53792	9.58494	9.09505	9.45534	8.97337	9.3341	9.11336	9.3104	NCBI_GNO_942014	scaffold_1	2678809	2698131	+	KOG3509	KOG3509	0	meNOG05157	0	Basement membrane-specific heparan sulfate proteoglycan (HSPG) core protein	0	td_s1c193g0	0	0	ARP2_G9012	hypothetical protein ;; terribly reduced optic lobes ;;			3.65e-05	0.0387254	0.00227695	0.283093	1	0.957311
JGI_V11_232516	11.7627	11.7233	11.6694	11.6738	11.5729	11.5086	11.3651	11.2849	11.5294	11.6499	11.3599	11.489	12.3167	11.7455	12.0721	11.7344	11.9523	11.7249	12.1811	11.3647	12.0556	11.5064	11.9389	11.5471	NCBI_GNO_964014	scaffold_1	2788695	2790935	-	KOG1981	KOG1981	0	meNOG09110	0	SOK1 kinase belonging to the STE20/SPS1/GC kinase family	0	0	ARP1_G3921	testis-specific protein pbs13	ARP2_G2579	testis-specific protein pbs13 t-complex ;;	EOG4MSBDK	EOG4FFJVQ	0.00228131	0.454701	0.0267352	0.65408	1	0.957311
JGI_V11_232634	9.90017	11.4773	10.1856	9.99114	10.7122	11.5664	9.50124	11.3725	9.41752	9.45184	9.96833	9.64384	10.0734	11.2444	10.4165	11.4214	9.85489	11.1102	9.24744	11.9699	9.36433	11.6811	9.53955	11.2758	NCBI_GNO_1090014	scaffold_1	3293425	3295004	+	KOG0791	KOG0791	0	meNOG04483	0	Protein tyrosine phosphatase. contains fn3 domain	GO:0004725/F:protein tyrosine phosphatase activity,GO:0006470/P:protein amino acid dephosphorylation	0	0	0					0.0622536	1	0.186294	0.231978	1	0.95429
JGI_V11_232735	7.04099	7.79506	7.55679	7.23091	8.0937	9.53885	6.65975	7.47685	6.83319	7.45819	7.98775	7.57801	5.52596	7.73887	5.16198	7.72446	5.30431	8.49568	5.06348	8.83259	5.54633	8.4578	5.2988	7.60256	NCBI_GNO_1150014	scaffold_1	4032363	4034792	-	0	0	0	0	0	0	0	0	0	0	ARP2_G988	hypothetical protein ;;			0.405455	1	0.446738	0.16357	1	0.914911
JGI_V11_232798	5.87306	8.97899	6.31861	5.93414	6.98614	9.75931	6.0365	8.86256	6.88096	6.80882	6.60751	6.82999	6.58994	9.10444	6.02987	9.47767	6.93865	9.56116	7.33052	9.20434	7.33095	9.38458	7.22406	8.90875	0	scaffold_2	79128	79470	+	0	0	0	0	0	0	0	0	0	0					0.973947	1	0.632519	0.425806	1	0.957311
JGI_V11_232816	4.72006	4.83319	4.77075	5.23188	4.71702	4.78549	4.58447	4.99879	4.62681	5.0871	5.03872	5.34968	7.30062	4.73306	7.2138	4.47023	6.55742	4.53224	7.41536	5.29467	7.32878	4.9592	7.70241	5.27815	0	scaffold_2	126611	133248	-	0	0	0	0	0	0	0	0	0	0					0.00240878	0.469242	0.0275902	0.029634	1	0.674599
JGI_V11_232992	12.6771	13.442	12.6469	12.6542	12.0828	13.4735	12.545	13.2022	11.845	11.8154	11.8678	12.546	12.0108	12.9795	11.9896	13.1838	11.9966	13.054	12.39	14.0226	12.461	13.8785	12.4549	13.7491	0	scaffold_2	873163	873658	-	0	0	0	0	0	0	0	0	0	0					0.733734	1	0.569223	0.000732161	1	0.230257
JGI_V11_233108	12.1917	12.2613	12.2417	12.5057	11.8355	12.3016	12.111	12.4023	12.0728	11.9709	11.7705	12.3172	12.4102	12.4231	12.3955	12.4349	12.4268	12.4718	12.7932	12.8378	12.7759	12.5146	12.7128	12.723	NCBI_GNO_644024	scaffold_2	1546673	1551643	+	0	0	0	0	0	0	0	td_s2c138g1	0	0	ARP2_G24	hypothetical protein ;;	EOG4KH1B6	EOG4NKHQX	0.135799	1	0.280873	0.00241896	1	0.342732
JGI_V11_233217	11.0497	9.579	10.7956	11.2563	11.6629	9.83475	11.0543	10.3153	11.4779	11.5562	11.9249	10.6042	6.80781	9.1743	7.00645	10.3216	6.55245	9.81364	7.31162	10.6041	7.86307	10.9348	8.22027	12.3071	NCBI_GNO_780024	scaffold_2	2211240	2211660	-	0	0	0	0	0	0	0	0	ARP1_G16075	0	ARP2_G16705	hypothetical protein ;;			0.00226064	0.45394	0.0266905	0.114792	1	0.864177
JGI_V11_233281	12.9202	12.7461	12.8209	12.8719	12.4023	12.7116	12.7125	13.0427	12.3677	12.263	12.3961	12.902	12.9372	12.9117	12.7649	12.8864	12.8132	13.0004	13.5532	13.5015	13.3943	13.3874	13.1762	13.5341	NCBI_GNO_858024	scaffold_2	2599135	2600895	+	0	0	0	0	0	0	0	td_s2c209g2	ARP1_G28	0	ARP2_G24	hypothetical protein ;;			0.0221767	1	0.103438	0.000644943	1	0.224499
JGI_V11_233329	8.12562	8.45834	8.42549	9.2271	8.68374	8.39087	9.10032	9.81246	9.22347	9.18921	8.80473	9.36524	8.58687	8.5403	9.30858	9.05265	8.87031	8.52758	10.141	9.47706	9.87192	10.2443	9.86934	10.5006	NCBI_GNO_912024	scaffold_2	2859893	2866025	+	0	0	0	0	0	0	0	0	0	0					1.84e-06	0.00617763	0.000363229	0.0824537	1	0.818309
JGI_V11_233550	8.5605	7.09324	8.15924	7.97783	9.0437	7.02972	6.53774	6.65028	6.752	5.46829	6.52931	5.90898	8.11586	7.0042	6.34623	6.60943	7.4751	7.2257	7.01971	6.22867	6.29825	5.65096	7.11354	5.26266	NCBI_GNO_316034	scaffold_3	86522	89833	+	0	0	0	0	0	0	0	td_s3c7g11	ARP1_G8512	0	ARP2_G8873	hypothetical protein ;;			1.51e-05	0.0223236	0.00131257	0.0803111	1	0.813364
JGI_V11_233572	6.37965	8.14958	7.09443	6.18697	7.81676	8.26381	6.6862	8.47989	6.4827	6.35892	6.59336	6.37658	6.38364	8.33288	6.42738	9.00203	5.83504	8.94074	5.9943	8.14	6.14185	8.44506	6.25411	7.26009	0	scaffold_3	191614	191823	+	0	0	0	0	0	0	0	0	0	0					0.112203	1	0.255193	0.946715	1	0.963605
JGI_V11_233585	4.8585	5.54088	4.78117	5.03836	4.45316	5.18512	4.42034	5.28044	4.69384	5.15454	4.77494	4.66854	4.80713	5.25752	4.9237	5.37093	4.46287	5.50287	4.46807	5.84686	4.51204	5.27005	4.73711	5.43225	NCBI_GNO_352034	scaffold_3	244692	245040	+	0	0	0	0	0	0	0	td_s3c31g0	0	0					0.4232	1	0.454413	0.483517	1	0.957311
JGI_V11_233619	11.558	10.0464	11.2089	10.8156	11.6298	10.4236	11.571	9.39342	11.2357	10.8798	11.5056	11.2169	8.84832	10.3773	8.8741	10.4169	8.83421	10.431	8.65466	9.99982	8.65604	9.72155	9.30221	9.82981	NCBI_GNO_380034	scaffold_3	410102	418106	-	KOG0166	KOG0166	0	meNOG05718	0	Karyopherin (importin) alpha	0	td_s3c34g0	0	0	ARP2_G17039	hypothetical protein ;;	EOG4D7WNG	EOG4KSVD9	0.457776	1	0.469813	0.39007	1	0.957311
JGI_V11_233642	10.7625	10.1587	10.6465	11.3676	10.7411	10.1919	11.924	11.5731	12.1163	12.0061	12.1988	11.6981	9.67527	9.8698	10.2737	10.7137	10.3396	10.6211	11.3171	11.964	11.2892	11.9934	11.3336	12.0634	NCBI_GNO_406034	scaffold_3	472409	473242	-	0	0	0	0	0	0	0	0	0	0	ARP2_G4365	hypothetical protein ;;			8.45e-09	0.000297843	1.75e-05	0.615994	1	0.957311
JGI_V11_233763	7.33799	6.48621	7.6035	7.33762	6.45011	5.85939	7.78032	6.43869	7.57975	7.4262	7.98222	7.33698	7.64027	5.82472	7.87739	5.90995	8.15576	6.0188	8.56009	6.76661	8.4832	6.17397	8.9255	6.34451	0	scaffold_3	1193938	1194392	+	0	0	0	0	0	0	0	0	0	0					0.00189557	0.406359	0.0238929	0.860592	1	0.95912
JGI_V11_233915	7.22654	7.02447	7.25987	7.05197	7.43351	6.98005	7.28265	6.57798	7.43012	7.46627	7.07601	7.90921	8.22377	7.06352	8.08512	7.10758	8.11129	7.48513	7.91001	6.48368	7.80485	6.78571	7.3148	7.01093	NCBI_GNO_734034	scaffold_3	1976552	1978837	+	KOG3227	KOG3630,KOG4719	EC:6.3.2.-	meNOG07123	0	Acid--D-amino-acid ligases (peptide synthases). Tryptophan metabolism,Acid--D-amino-acid ligases (peptide synthases). Ubiquinone biosynthesis,Calcium-responsive transcription coactivator	0	0	0	0					0.182054	1	0.321744	0.0247028	1	0.64135
JGI_V11_234007	10.7952	10.7356	10.8344	10.927	10.9517	10.8915	10.4612	10.0176	10.7373	10.7154	10.8928	10.8014	11.6795	10.4765	11.7328	10.7254	11.553	10.6806	11.6945	10.7566	11.5131	10.1938	11.5235	10.6539	NCBI_GNO_826034	scaffold_3	2416299	2419901	-	KOG4257	KOG4257	0	meNOG05396	0	Focal adhesion tyrosine kinase FAK. contains FERM domain	0	td_s3c172g3	0	0	ARP2_G199	hypothetical protein ;;			0.0621385	1	0.186129	0.339719	1	0.957311
JGI_V11_234109	10.3717	10.5872	10.5662	10.3135	10.0626	10.5654	10.1169	10.0903	10.2179	10.1202	10.0757	10.4732	11.5443	10.2389	11.6237	10.8034	11.3936	10.4794	11.6392	10.2786	11.3571	9.9711	11.4281	10.362	0	scaffold_3	2948959	2949180	+	0	0	0	0	0	0	0	0	0	0					0.0177709	1	0.0910589	0.729947	1	0.957311
JGI_V11_234110	11.2954	11.1792	11.3129	11.2259	10.589	10.7238	11.1514	10.8975	11.4566	11.4106	10.6626	11.419	11.4865	11.0014	11.8794	10.8557	11.6386	10.697	12.3369	11.151	12.3953	11.0181	11.7306	11.3975	0	scaffold_3	2949357	2953675	+	0	0	0	0	0	0	0	0	0	0					0.0395585	1	0.144175	0.219968	1	0.94972
JGI_V11_234111	10.074	9.76522	9.90733	9.70021	9.65773	9.85088	9.34368	9.09351	9.66602	9.83448	9.55863	9.64525	10.8006	9.47314	10.9082	9.91604	10.6994	9.53063	10.8365	9.73188	10.5808	8.96576	10.6732	9.10967	0	scaffold_3	2956914	2957548	-	0	0	0	0	0	0	0	0	0	0					0.0120949	1	0.0725859	0.745321	1	0.957311
JGI_V11_234173	11.0395	10.9845	11.0279	10.9786	11.4293	11.3842	10.7072	10.3823	10.8877	10.9235	11.288	11.0092	11.6635	10.8115	11.5446	11.1681	11.5777	10.8865	11.5541	11.0973	11.7062	10.6984	11.8019	11.1413	NCBI_GNO_1016034	scaffold_3	3348928	3350664	+	KOG4257	KOG4257	0	meNOG05396	0	Focal adhesion tyrosine kinase FAK. contains FERM domain	0	td_s3c278g0	ARP1_G267	0	ARP2_G199	hypothetical protein ;;			0.242637	1	0.361944	0.08017	1	0.812736
JGI_V11_234197	9.61538	9.86482	9.69766	9.49482	9.22526	9.8685	9.83538	10.044	9.53175	9.54795	9.31789	9.82631	10.1217	9.86459	10.0701	10.03	10.3894	10.1252	10.4657	10.5634	10.6263	10.46	10.1709	10.2334	0	scaffold_3	3415485	3416029	-	0	0	0	0	0	0	0	0	0	0					0.0380751	1	0.141277	0.133901	1	0.888538
JGI_V11_234289	10.5564	9.78017	10.4313	10.4018	10.404	9.71793	10.8846	9.55736	9.97043	9.78362	10.5025	10.1867	9.32389	9.7514	8.58188	9.93827	8.31844	9.89184	8.85661	9.68227	8.45943	8.81405	8.34347	8.71525	NCBI_GNO_200044	scaffold_4	32805	34327	-	0	0	0	0	0	0	0	td_s4c6g1	0	0					0.0826546	1	0.218179	0.181276	1	0.927044
JGI_V11_234300	6.5317	8.31043	5.8624	6.92309	6.97049	8.5367	7.09969	9.1466	6.75224	6.90734	6.85579	6.59278	5.2377	8.67801	6.67936	8.59902	6.20894	8.84526	6.43751	9.10788	6.18293	8.14758	6.28562	8.07723	NCBI_GNO_210044	scaffold_4	74651	76226	+	KOG3802	euNOG13131	0	meNOG27947	0	Transcription factor OCT-1. contains POU and HOX domains	GO:0003677/F:DNA binding,GO:0003700/F:transcription factor activity,GO:0005634/C:nucleus,GO:0006355/P:regulation of transcription. DNA-dependent	td_s4c15g0	ARP1_G171	0	ARP2_G180	hypothetical protein ;;	EOG48CZBN	EOG4BS2F7	0.951247	1	0.626853	0.946821	1	0.963605
JGI_V11_234315	8.65406	8.22885	8.69664	8.85157	9.55128	8.68093	10.1981	9.52659	9.62486	9.42722	10.3262	9.69216	10.371	8.75029	9.95294	8.72716	10.6186	8.77802	11.2427	9.64991	11.4458	9.48969	11.5366	9.1003	NCBI_GNO_224044	scaffold_4	140484	140729	+	0	0	0	0	0	0	0	td_s4c29g0	ARP1_G6803	0	ARP2_G7304	hypothetical protein ;;			3.77e-07	0.00244073	0.000143509	0.563339	1	0.957311
JGI_V11_234339	9.04693	10.0959	9.50006	9.30469	9.25871	10.1762	9.61342	10.2456	9.29881	9.10861	9.31772	9.14905	4.82548	9.6044	5.83992	10.3633	5.08011	10.2303	4.94135	10.2844	5.4211	9.92114	5.10446	8.65987	NCBI_GNO_256044	scaffold_4	285914	287522	+	KOG1987	KOG1987	0	meNOG04832	0	Speckle-type POZ protein SPOP and related proteins with TRAF. MATH and BTB/POZ domains	GO:0005515/F:protein binding	td_s4c42g1	ARP1_G69	RE34508p	ARP2_G69	hypothetical protein ;; btb/poz domain-containing protein ;; mgc154338 protein			0.352076	1	0.422533	0.68916	1	0.957311
JGI_V11_234466	8.29837	8.30209	8.44259	8.55657	8.68993	8.64533	8.14474	8.2825	8.34537	8.49251	8.65123	8.42902	10.7866	8.19544	10.4743	8.45734	11.1238	8.268	10.3034	8.33171	10.6289	8.36368	10.8886	9.24439	NCBI_GNO_414044	scaffold_4	793679	794053	-	KOG4229	0	0	meNOG05281	0	Myosin VII. myosin IXB and related myosins	0	td_s4c156g1	ARP1_G461	0	ARP2_G526	hypothetical protein ;;			0.924366	1	0.620213	0.463692	1	0.957311
JGI_V11_234467	4.91362	4.94354	4.75642	5.58872	4.32628	4.74926	5.33117	5.30404	4.81231	4.72402	4.57497	4.4024	7.13757	4.46257	7.99632	4.6742	8.31378	4.55401	7.21743	4.85337	7.50135	4.53864	7.46376	4.73566	0	scaffold_4	794109	795164	-	0	0	0	0	0	0	0	0	0	0					0.613225	1	0.528652	0.711441	1	0.957311
JGI_V11_234482	4.86072	4.99714	5.16737	4.74501	4.8935	5.07065	4.9137	5.01643	5.10363	4.85809	4.98792	4.69405	5.66429	4.80262	5.75378	5.22743	6.08104	5.18506	5.71331	5.06948	5.49022	5.19964	5.38092	4.97517	0	scaffold_4	894607	896758	+	0	0	0	0	0	0	0	0	0	0					0.24054	1	0.360975	0.41132	1	0.957311
JGI_V11_234485	8.39887	6.88079	7.97958	7.95912	8.72729	6.89789	7.82798	6.67492	8.45802	8.21324	8.42097	8.01575	9.08798	6.36092	10.8938	6.55405	10.0217	6.61415	10.0635	6.71173	11.109	7.0221	10.057	6.27526	0	scaffold_4	911676	913080	+	KOG1187	KOG4562	0	meNOG26335	0	Serine/threonine protein kinase	GO:0005576/C:extracellular region,GO:0006030/P:chitin metabolism,GO:0008061/F:chitin binding	0	0	0				EOG40S58N	0.378471	1	0.434716	0.735824	1	0.957311
JGI_V11_235137	8.08444	6.6844	7.84689	7.59988	8.33105	7.12289	7.41803	6.45712	6.59299	6.35124	7.32202	6.32914	8.65672	6.45734	7.27671	7.15944	7.9082	6.44468	7.18337	7.00867	7.03034	6.12893	7.81932	6.12569	NCBI_GNO_298054	scaffold_5	748262	754361	-	0	0	0	0	0	0	0	0	0	0	ARP2_G1001	t-box transcription factor tbx20 ;; t-box transcription factor tbx6 ;; t-box transcription factor tbx18			0.00143208	0.346528	0.020375	0.22772	1	0.952767
JGI_V11_235531	7.89436	6.07329	8.12394	7.54657	8.96519	6.56479	8.20448	5.42319	7.32647	7.83157	8.5485	7.77675	8.99456	5.48179	8.44729	5.92596	9.01848	5.666	8.16711	6.56878	7.89544	5.99551	8.46354	6.43675	0	scaffold_6	49385	49828	+	0	0	0	0	0	0	0	0	0	0					0.985006	1	0.634896	0.98825	1	0.964793
JGI_V11_235623	12.1725	11.6238	12.072	11.3507	11.7857	10.7903	10.9587	10.8547	11.895	11.2697	11.7334	11.1423	9.66741	10.6963	11.2352	10.3107	10.9067	10.5936	10.8156	9.67572	10.8855	9.6277	9.54659	9.37095	NCBI_GNO_346064	scaffold_6	514973	517236	-	0	0	0	0	0	0	0	0	ARP1_G22	0	ARP2_G19	neurexin IV; src=ixodes_ISCW023368-PA	EOG4FTTHZ		0.0342096	1	0.132109	0.522158	1	0.957311
JGI_V11_235672	10.8919	9.53559	10.8346	11.0975	10.2665	9.75943	11.0545	9.97477	10.6973	10.5827	10.7138	11.3431	10.8255	8.80682	10.8033	9.58776	11.2673	9.12783	11.4207	9.92079	11.0336	10.0806	11.0337	10.1359	NCBI_GNO_418064	scaffold_6	626749	627968	+	0	0	0	0	0	0	0	td_s6c75g1	ARP1_G16215	0	ARP2_G16843	hypothetical protein ;;			0.0310415	1	0.125243	0.587094	1	0.957311
JGI_V11_235707	12.9283	12.8215	12.8815	13.1148	13.2515	13.322	12.706	12.7019	12.0234	13.2249	13.3652	13.1986	10.5071	12.6508	12.4191	13.0919	11.7608	12.8878	11.2624	13.2529	11.4506	12.7843	11.9693	13.4683	NCBI_GNO_452064	scaffold_6	736779	737752	-	0	0	0	0	0	0	0	0	0	0					0.921023	1	0.619415	0.39917	1	0.957311
JGI_V11_235733	7.18696	8.78851	7.27446	7.31455	6.50081	9.12112	6.68495	8.70883	7.24048	7.06302	6.78504	7.67474	7.99067	8.67594	7.64031	8.5843	7.64442	8.44543	6.92036	8.53123	7.38482	8.49869	6.96198	8.47802	NCBI_GNO_498064	scaffold_6	845690	845965	+	KOG1837	0	0	0	0	Uncharacterized conserved protein	0	0	0	0					0.100065	1	0.240655	0.943158	1	0.963323
JGI_V11_235740	8.6456	8.25022	8.85011	8.98943	8.49835	8.61943	8.8455	8.25587	8.32251	8.52096	8.61914	8.9568	9.50531	8.37726	9.21869	8.61089	9.26262	8.25509	9.46909	8.67749	9.01518	8.33649	9.14031	8.08948	NCBI_GNO_506064	scaffold_6	866449	869879	-	0	0	0	0	0	0	0	td_s6c130g3	ARP1_G10097	0	ARP2_G10497	hypothetical protein ;;			0.504602	1	0.488634	0.891513	1	0.959428
JGI_V11_235837	7.44219	8.01407	7.56175	7.5709	6.47502	7.34017	7.73194	8.27602	7.60634	7.505	7.58328	7.92701	9.12592	8.2959	8.97779	7.83584	8.58103	7.73246	9.45517	9.15185	9.41551	8.4676	8.31902	8.20216	0	scaffold_6	1211804	1214346	-	0	0	0	0	0	0	0	0	0	0					0.033693	1	0.131173	0.908811	1	0.959428
JGI_V11_235919	7.57883	6.39629	7.57878	7.65284	7.9882	6.8333	8.41614	7.86306	8.27959	8.86238	8.52564	8.56277	9.42269	6.96094	8.95134	6.91028	8.88519	6.23487	9.59301	7.78702	10.2004	7.90881	10.3972	8.27702	NCBI_GNO_750064	scaffold_6	1573840	1574578	+	0	0	0	0	0	0	0	0	0	0					3.05e-06	0.00841348	0.000494692	0.875688	1	0.95912
JGI_V11_235928	7.10996	6.66716	6.93214	7.15098	6.28265	7.18891	6.99498	7.23054	6.45087	6.5521	6.11378	6.68994	8.29295	7.1875	7.57936	7.30767	8.1266	6.75854	7.98307	7.27878	7.89742	6.87696	8.06462	6.4422	0	scaffold_6	1595397	1595618	+	0	0	0	0	0	0	0	0	0	0					0.239456	1	0.360149	0.72503	1	0.957311
JGI_V11_235966	11.162	11.0654	11.0435	11.1178	11.1868	11.5146	11.7267	12.0116	11.7091	11.792	11.8234	11.8296	11.1447	11.227	10.7267	11.2814	10.2835	11.2066	11.7897	12.5168	11.4329	12.2749	11.3254	12.5373	NCBI_GNO_982063	scaffold_6	1727520	1727900	+	KOG1756	KOG1756	0	meNOG20599	0	Histone 2A	GO:0000786/C:nucleosome,GO:0003677/F:DNA binding,GO:0005634/C:nucleus,GO:0006334/P:nucleosome assembly,GO:0007001/P:chromosome organization and biogenesis (sensu Eukaryota)	td_s6c312g0	ARP1_G978	Histone H2A	ARP2_G30	histone h2a ;;	EOG4FXPR1	EOG4R28R1	2.52e-08	0.00053136	3.12e-05	0.0500908	1	0.756033
JGI_V11_236024	13.699	13.1263	13.6575	13.4997	13.6981	12.5464	13.4587	12.8331	13.0902	12.9781	13.14	13.001	12.4176	12.5659	13.0002	12.2061	12.5889	12.5124	12.6657	12.6453	12.511	12.755	12.5095	12.1278	NCBI_GNO_1060063	scaffold_6	1954286	1955458	+	KOG4526	KOG4526	0	meNOG20992	0	Predicted membrane protein	0	0	0	0			EOG4V6X01	EOG4C2P5N	0.165266	1	0.308107	0.202367	1	0.937532
JGI_V11_236110	7.27464	6.05455	6.94781	7.17805	7.1184	5.66877	6.39753	5.90064	5.97839	6.12307	6.95122	6.16647	5.19778	6.03641	5.61367	5.38737	5.34018	5.85024	5.33739	5.86397	5.0132	5.41213	5.61874	5.4472	NCBI_GNO_1004064	scaffold_6	2289508	2290151	-	0	0	0	0	0	0	0	td_s6c405g12	0	0	ARP2_G578	proclotting enzyme precursor; src=ixodes_ISCW000320-PA			0.0784174	1	0.21198	0.296614	1	0.957311
JGI_V11_236120	8.25661	7.33701	8.41123	8.72782	7.28687	7.20844	7.58259	6.44569	7.68794	7.34486	5.74494	7.82633	5.73629	7.20692	5.14437	7.77472	5.36475	7.8822	5.16754	6.97555	5.27863	6.84652	5.24351	6.84402	0	scaffold_6	2341231	2342719	+	0	0	0	0	0	0	0	0	0	0					0.0211859	1	0.100514	0.534778	1	0.957311
JGI_V11_236200	11.0018	10.631	11.0417	11.0586	10.8696	10.5288	11.4193	10.6497	11.103	10.3044	10.8469	10.6671	7.94572	10.3569	7.24544	11.0807	6.52334	10.8261	7.28831	10.5617	7.07346	10.1903	6.72639	8.63485	NCBI_GNO_168074	scaffold_7	249770	254824	-	0	0	0	0	0	0	0	td_s7c8g2	ARP1_G75	0	ARP2_G78	hypothetical protein ;; jmjc domain-containing histone demethylation protein ;; kdm4a	EOG483BKT	EOG4W3ZFK	0.152791	1	0.296465	0.185283	1	0.930742
JGI_V11_236251	8.35322	9.49026	8.07215	7.99571	8.71284	8.54771	8.36668	7.79753	8.39178	7.76421	8.12736	8.09496	7.6854	8.52308	6.4434	7.72613	7.33424	8.01368	6.33725	7.45302	6.02106	6.63024	6.49268	6.99237	0	scaffold_7	605449	613021	+	0	0	0	0	0	0	0	0	0	0					0.000997359	0.276325	0.0162472	0.157402	1	0.912535
JGI_V11_236286	9.37027	8.67696	9.91009	10.3233	9.95956	8.47455	9.78034	9.11879	9.84151	10.8431	9.93067	10.6066	5.78018	9.04272	6.52066	9.29302	5.90029	8.973	6.77621	9.17455	7.02223	10.1762	6.22031	10.2428	NCBI_GNO_242074	scaffold_7	816938	817766	-	0	0	0	0	0	0	0	0	0	0			EOG43FFD7	EOG4QRP0R	0.0170275	1	0.0888238	0.810173	1	0.958454
JGI_V11_236376	5.96122	7.8636	6.50789	5.77822	6.47291	7.8233	6.2807	6.16467	5.84852	6.15461	5.82062	6.38795	5.68542	7.28213	6.0893	7.52849	4.9901	7.0429	5.17652	7.08514	5.67294	7.10447	5.2554	6.80413	0	scaffold_7	1271025	1272727	+	0	0	0	0	0	0	0	0	0	0					0.0430936	1	0.151488	0.3692	1	0.957311
JGI_V11_236411	9.54953	11.1966	9.57616	9.7296	9.92083	11.371	9.99554	11.0042	10.493	9.58584	10.0782	9.59088	8.01635	11.1257	9.86419	11.6126	8.80771	10.8877	9.10154	10.6071	8.82966	11.4757	9.50728	11.7428	NCBI_GNO_380074	scaffold_7	1456987	1458048	-	KOG2619	KOG2619	EC:2.4.1.-	meNOG07068	2.4.1.152	Hexosyltransferases. O-Glycans biosynthesis,Hexosyltransferases. Fructose and mannose metabolism,Hexosyltransferases. Peptidoglycan biosynthesis,Hexosyltransferases. Sphingoglycolipid metabolism,Hexosyltransferases. Blood group glycolipid biosynthesis - lact series,Hexosyltransferases. Blood group glycolipid biosynthesis - neolact series,Hexosyltransferases. Glycerolipid metabolism,Hexosyltransfe…	GO:0006486/P:protein amino acid glycosylation,GO:0008417/F:fucosyltransferase activity,GO:0016020/C:membrane	td_s7c107g2	ARP1_G42	alphafucosyltransferase	ARP2_G37	alpha1,3fucosyltransferase ;; alpha1,3-fucosyltransferase b homologue ;; glycoprotein a	EOG42BVR0	EOG4J1630	0.910645	1	0.6169	0.624991	1	0.957311
JGI_V11_236682	11.8855	11.6483	12.035	11.6514	12.0805	11.8038	11.1386	11.0215	11.5457	11.9561	11.7789	11.6211	12.3345	11.6745	12.3567	11.5776	12.5921	11.7155	11.6686	11.1027	11.9871	10.8796	11.939	10.8743	NCBI_GNO_266084	scaffold_8	341264	344440	+	KOG2992	euNOG05027	0	meNOG11375	0	Nucleolar GTPase/ATPase p130	GO:0005515/F:protein binding	0	0	0			EOG489329	EOG4FJF2D	5.89e-05	0.0523385	0.00307737	0.134498	1	0.888748
JGI_V11_236742	6.02859	5.90769	5.82578	5.90202	5.73489	5.9584	6.05751	6.45248	6.34904	6.03287	6.31818	6.00338	7.16841	5.91545	6.5499	6.59235	6.72625	5.99069	6.69165	5.94096	6.69436	5.65389	7.11329	5.72622	0	scaffold_8	697053	705674	+	0	0	0	0	0	0	0	0	0	0					0.534571	1	0.500375	0.0192056	1	0.614652
JGI_V11_237009	7.81582	6.25752	7.67206	7.08629	6.12017	6.54908	6.98058	6.20563	7.39163	7.80152	7.17664	7.4541	5.69549	6.56941	4.9934	6.25803	5.22593	7.29579	4.80044	7.74473	4.87543	7.50531	5.4253	6.94094	0	scaffold_8	2055032	2060106	+	0	0	0	0	0	0	0	0	0	0					0.338536	1	0.415837	0.928692	1	0.961836
JGI_V11_237103	10.9946	11.6505	10.7902	10.3414	11.6356	11.6656	10.4345	11.8096	10.0679	9.88974	11.2228	10.0582	9.70187	11.6604	10.1385	12.1056	9.76009	11.9147	9.29435	11.2058	8.94974	11.6097	9.87612	11.6295	NCBI_GNO_130094	scaffold_9	165857	166203	+	0	0	0	0	0	0	0	td_s9c15g2	0	0					0.0286	1	0.118836	0.744081	1	0.957311
JGI_V11_237194	10.5149	10.9507	10.5767	10.5717	10.8594	11.3405	10.4217	11.1024	11.0364	11.0384	11.0091	10.983	9.74552	11.0424	9.94319	11.5888	9.63216	11.5184	9.82296	11.1175	10.2092	11.5482	10.4547	11.9214	NCBI_GNO_290094	scaffold_9	549456	551260	+	KOG3847	KOG3847	EC:3.1.1.47	meNOG08169	3.1.1.47	2-acetyl-1-alkylglycerophosphocholine esterase. Glycerolipid metabolism,Phospholipase A2 (platelet-activating factor acetylhydrolase in humans)	GO:0003824/F:catalytic activity,GO:0003847/F:1-alkyl-2-acetylglycerophosphocholine esterase activity,GO:0008247/C:2-acetyl-1-alkylglycerophosphocholine esterase complex,GO:0016042/P:lipid catabolism	td_s9c71g1	ARP1_G9523	plasma PAF acetylhydrolase	ARP2_G10271	platelet-activating factor acetylhydrolase precursor ;;	EOG47D7ZD	EOG4TXHKN	0.10004	1	0.240655	0.55473	1	0.957311
JGI_V11_237437	5.69797	8.19731	5.61128	5.58479	6.08797	7.27978	5.54979	7.6265	5.79084	6.23811	5.75725	6.20192	5.47022	7.88206	6.04164	7.48558	5.64186	7.36427	5.19998	7.98396	5.68981	7.83615	5.97452	7.36562	NCBI_GNO_654094	scaffold_9	1661648	1663522	-	KOG1474	KOG1721	0	meNOG16268	0	Transcription initiation factor TFIID. subunit BDF1 and related bromodomain proteins	0	0	0	0					0.692107	1	0.556535	0.609733	1	0.957311
JGI_V11_237741	10.598	9.69761	10.4865	10.2937	10.4074	9.2784	10.6554	9.44628	10.6617	10.0202	10.4468	10.4759	9.70135	9.55428	9.53396	9.86045	9.62919	9.63058	9.42026	9.17571	8.65028	8.956	8.97397	7.96634	NCBI_GNO_446104	scaffold_10	763451	767741	-	KOG2084	0	0	0	0	Predicted histone tail methylase containing SET domain	0	td_scaffold_10c129g3	ARP1_G290	0	ARP2_G310	hypothetical protein ;;		EOG4BCKFK	0.0471825	1	0.159808	0.00514505	1	0.429534
JGI_V11_237744	6.03315	4.56711	6.88031	6.25945	6.9871	4.3221	6.14098	4.73511	6.22372	6.38282	6.40449	5.78741	4.49031	4.19861	4.89008	4.25758	4.43133	4.29569	4.44634	4.41571	4.60991	4.78398	4.61917	4.57501	NCBI_GNO_452104	scaffold_10	773231	774100	-	KOG2248	KOG2248	EC:3.1.-.-	meNOG11179	0	Acting on ester bonds. ,3'-5' exonuclease	GO:0004527/F:exonuclease activity,GO:0005622/C:intracellular	td_scaffold_10c133g0	ARP1_G2740	conserved hypothetical protein	ARP2_G4543	rnase h ;;	EOG4FTTFN	EOG4K6MZP	0.573849	1	0.516415	0.922256	1	0.961836
JGI_V11_237748	8.27949	8.19164	8.60541	8.15612	8.6048	8.48066	8.38237	7.9944	8.4214	8.44015	8.42434	8.4454	6.89316	8.01405	7.6344	7.96089	7.54141	7.8609	7.4126	7.95545	7.74409	8.34126	7.4756	8.28514	NCBI_GNO_462104	scaffold_10	784068	789702	+	KOG4177	KOG4177	0	meNOG04022	0	Ankyrin	0	td_scaffold_10c134g2	ARP1_G12976	0	ARP2_G13481	ion channel nompc ;; tankyrase ;; multiple ankyrin repeats single kh domain protein			0.291444	1	0.391419	0.150383	1	0.907559
JGI_V11_237773	12.8924	4.83661	12.7011	12.9878	13.2827	5.13008	12.7601	4.61766	12.7193	12.3281	13.1764	12.9591	4.74842	4.96127	4.85365	4.88833	4.96154	4.85476	5.27062	5.07604	5.1677	5.04066	6.41682	7.62163	NCBI_GNO_500104	scaffold_10	870242	872261	+	0	0	0	0	0	0	0	0	ARP1_G5939	0	ARP2_G6725	hypothetical protein ;;	EOG44QRJJ	EOG4PZQ5J	0.300482	1	0.396287	0.902544	1	0.959428
JGI_V11_237832	12.9405	12.0644	12.8091	12.5837	12.558	11.874	13.2581	12.6192	13.0183	12.2746	12.9239	12.8312	10.2168	12.196	9.88126	12.3765	9.47534	12.3744	9.99655	12.0376	9.41543	11.7569	9.59986	10.3294	NCBI_GNO_626104	scaffold_10	1113627	1116346	+	KOG0281	0	0	0	0	Beta-TrCP (transducin repeats containing)/Slimb proteins	0	td_scaffold_10c201g0	ARP1_G10027	0	ARP2_G10430	hypothetical protein ;;			0.537182	1	0.501614	0.0154602	1	0.597852
JGI_V11_237833	9.39498	9.277	9.22123	9.20426	9.27006	9.17286	9.89559	9.62605	9.61307	9.09345	9.2253	9.21028	8.15912	9.40523	7.83689	9.68039	8.09049	9.56109	7.96095	9.06646	7.50801	8.83158	6.98706	7.47459	NCBI_GNO_628104	scaffold_10	1117368	1120924	+	0	0	0	0	0	0	0	td_scaffold_10c205g0	ARP1_G290	0	ARP2_G310	hypothetical protein ;;			0.0618765	1	0.185776	0.00525318	1	0.430305
JGI_V11_237855	9.9667	6.81765	9.91193	10.1226	10.848	7.68229	9.49563	7.23735	9.59378	10.4576	10.8193	10.2934	10.6789	6.27952	10.5319	7.19995	10.8248	6.51323	10.5841	7.76723	10.9948	7.65926	9.92757	8.46503	NCBI_GNO_672104	scaffold_10	1206371	1214310	-	0	0	0	0	0	0	0	td_scaffold_10c220g5	0	0	ARP2_G25901	hypothetical protein ;;		EOG4FXX12	0.250765	1	0.368063	0.870963	1	0.95912
JGI_V11_237901	12.2038	13.2439	12.8551	12.3511	13.1449	13.4357	14.1272	13.5	14.0309	13.4285	13.8471	13.51	10.1733	12.7784	11.6479	13.4687	10.8359	12.9795	10.8452	11.0795	10.668	12.4051	11.2413	11.6793	NCBI_GNO_766104	scaffold_10	1348773	1349561	+	0	0	0	0	0	0	0	td_scaffold_10c270g3	ARP1_G5955	0	ARP2_G6740	hypothetical protein ;;			0.819769	1	0.59356	0.196093	1	0.934283
JGI_V11_237971	6.57672	7.79661	6.15982	6.82191	6.73413	7.59133	6.50863	8.13669	6.28392	6.69249	6.10428	6.81775	8.56937	7.8823	8.64684	7.50654	9.13473	7.81877	8.45434	8.27156	8.24687	7.7708	7.99502	8.24151	NCBI_GNO_876104	scaffold_10	1585845	1587297	-	KOG2248	KOG2248	EC:3.1.-.-	meNOG11179	0	Acting on ester bonds. ,3'-5' exonuclease	GO:0004527/F:exonuclease activity,GO:0005622/C:intracellular	td_scaffold_10c321g5	ARP1_G2740	conserved hypothetical protein			EOG4FTTFN	EOG4K6MZP	0.594121	1	0.522532	0.856928	1	0.95912
JGI_V11_237981	8.00149	8.07606	7.46846	7.87072	8.13981	8.37661	8.20328	8.19941	7.72353	7.53053	8.43225	8.59765	9.29693	9.12879	8.50038	9.08964	9.14678	9.12138	8.95403	8.33507	8.67993	7.9558	8.95368	8.23094	NCBI_GNO_898104	scaffold_10	1611788	1616960	+	0	0	0	0	0	0	0	td_scaffold_10c336g1	ARP1_G9170	0	ARP2_G9560	hypothetical protein ;;	EOG4KPRSM	EOG4G1S9W	0.4459	1	0.46466	0.266254	1	0.957311
JGI_V11_238196	7.43856	6.3239	7.10163	7.71139	8.05097	7.04804	8.21241	6.274	7.87327	7.50012	8.24575	8.08873	5.69437	6.13996	5.42823	6.98818	5.4658	6.67323	5.45585	6.6242	4.91902	6.59923	5.66865	6.62281	0	scaffold_11	551479	551984	-	0	0	0	0	0	0	0	0	0	0					0.395608	1	0.442997	0.209611	1	0.9436
JGI_V11_238260	7.77269	7.40111	7.39262	7.80521	8.61343	8.19799	7.55292	7.61878	7.69513	8.15264	8.32262	7.98494	9.04043	7.64079	8.59062	7.48534	8.94101	7.84045	9.23101	7.95264	9.4406	7.86003	9.89952	8.25068	NCBI_GNO_278114	scaffold_11	839389	841779	-	0	0	0	0	0	0	0	0	0	0					0.0728559	1	0.203326	0.0996748	1	0.843372
JGI_V11_238275	8.48689	9.12667	8.43437	8.57589	8.31574	8.50047	8.09741	8.3605	7.95056	8.09103	8.41562	8.26909	9.43412	8.98605	9.08158	7.95287	9.00249	8.22958	8.91536	8.31119	9.1694	7.98048	8.90994	8.16882	0	scaffold_11	935223	944975	-	0	0	0	0	0	0	0	0	0	0					0.0136575	1	0.0781183	0.432576	1	0.957311
JGI_V11_238314	10.3941	9.28759	9.76567	9.31499	9.80145	9.3885	7.46338	6.10415	8.68888	9.25597	8.61727	8.28318	10.3878	8.84857	9.33675	8.19525	9.55338	8.6501	7.20753	6.07002	8.52508	6.21999	6.82053	6.9372	0	scaffold_11	1127930	1129280	-	0	0	0	0	0	0	0	0	0	0					4.63e-06	0.010721	0.000630366	0.314481	1	0.957311
JGI_V11_238414	6.61628	7.68422	6.48887	6.52219	6.60212	7.69179	5.97318	7.30181	6.49983	7.28288	6.87663	6.83662	5.09734	7.31127	5.26278	6.53719	5.30829	7.50847	4.82932	7.67166	5.65306	7.8007	5.04705	7.31831	0	scaffold_11	1570647	1571065	+	0	0	0	0	0	0	0	0	0	0					0.811587	1	0.591396	0.277764	1	0.957311
JGI_V11_238436	9.45281	9.84148	9.38037	8.90263	8.98705	9.64669	8.73951	9.04557	8.73729	8.95842	8.77277	8.89007	9.78108	9.74483	9.51849	9.74523	9.56707	9.76826	8.90361	9.17307	8.78609	9.22157	7.96936	8.83412	NCBI_GNO_474114	scaffold_11	1680451	1681279	-	KOG0947	KOG0947	0	meNOG04278	3.6.1.3	Cytoplasmic exosomal RNA helicase SKI2. DEAD-box superfamily	0	td_s1c151g2	ARP1_G6799	0	ARP2_G6718	hypothetical protein ;;		EOG45HXPW	9.27e-06	0.0163373	0.000960594	0.128659	1	0.880925
JGI_V11_238471	11.5585	11.0695	11.4917	11.3818	11.6252	11.1662	11.6906	11.0353	11.0493	10.8768	11.3463	11.5633	11.0041	10.9305	10.3656	10.9802	10.5344	11.084	10.7547	10.9246	10.2435	10.1658	10.8954	10.0988	NCBI_GNO_516114	scaffold_11	1820523	1821428	+	0	0	0	0	0	0	0	td_s1c162g0	0	0					0.107606	1	0.249453	0.480128	1	0.957311
JGI_V11_238567	8.34452	11.4015	6.70615	7.57159	5.32877	10.6972	7.68723	9.1151	9.37298	9.90629	8.73231	9.48723	5.52707	10.3065	4.96548	8.58049	5.58022	9.77826	5.46875	10.7259	5.73343	9.63925	6.05268	9.09288	0	scaffold_12	92897	95395	+	0	0	0	0	0	0	0	0	0	0			EOG4NS1T7	EOG4NPCZ2	0.261093	1	0.37424	0.676415	1	0.957311
JGI_V11_238576	7.29473	7.0348	7.79729	7.15296	7.08702	8.02035	6.8781	7.30032	6.97988	6.6946	6.86065	7.15156	8.72073	7.23345	8.40079	7.64795	8.33555	7.2563	7.9761	7.24579	7.61847	6.95457	7.90892	6.63187	NCBI_GNO_138124	scaffold_12	113898	114708	-	0	0	0	0	0	0	0	td_s2c11g1	ARP1_G5937	0	ARP2_G6723	hypothetical protein ;;			0.00081526	0.243756	0.0143322	0.615109	1	0.957311
JGI_V11_238593	6.45341	6.86107	6.98935	7.03346	7.22677	8.15992	5.89396	6.67271	6.70024	6.62993	6.68234	6.49803	6.84438	7.82914	6.51407	7.57658	6.95773	8.64204	5.96389	7.1826	6.29692	7.15723	6.28288	7.58953	NCBI_GNO_154124	scaffold_12	216806	218556	+	0	0	0	0	0	0	0	td_s2c21g1	0	0	ARP2_G27	glucosyl/glucuronosyl transferases ;; gustatory receptor ;; class b scavenger receptor cd36 domain.			0.00094656	0.269783	0.0158625	0.899724	1	0.959428
JGI_V11_238621	7.36878	7.48041	7.48631	7.05133	6.71485	8.75367	6.45413	7.37843	7.32055	7.86844	7.25493	7.35127	6.91757	7.49847	6.35097	7.83852	7.09707	7.59227	6.18671	8.2346	6.73897	8.12427	6.26525	8.01004	0	scaffold_12	376569	388498	+	0	0	0	0	0	0	0	0	0	0					0.669392	1	0.549337	0.509458	1	0.957311
JGI_V11_238647	6.81088	6.21297	6.55034	6.60694	6.19444	6.46315	6.69563	5.93177	6.4586	6.7292	6.56863	6.98584	8.62347	6.39601	7.98615	6.33631	8.00574	6.37716	7.66249	6.02133	7.97189	6.09617	7.58957	6.60325	0	scaffold_12	491927	492208	+	0	0	0	0	0	0	0	0	0	0					0.394508	1	0.442482	0.123928	1	0.8753
JGI_V11_238652	7.59863	6.1654	7.80907	7.85175	7.75448	6.3899	7.84019	5.02889	7.47431	8.07744	7.98401	7.61497	9.20863	5.46223	8.58756	6.0411	9.11698	5.82882	8.0422	5.48624	8.6032	5.35717	7.66868	6.46693	0	scaffold_12	510535	513140	+	0	0	0	0	0	0	0	0	0	0					0.546868	1	0.50624	0.396282	1	0.957311
JGI_V11_238660	7.50186	7.38515	7.45694	7.00266	6.96642	7.505	6.8264	6.55869	7.16938	7.56709	6.91947	7.40708	9.22519	6.33906	8.57016	7.56422	8.54806	7.29591	8.20098	7.29578	8.33116	7.26128	7.94363	7.04983	0	scaffold_12	550704	550991	+	0	0	0	0	0	0	0	0	0	0					0.150987	1	0.294927	0.962471	1	0.963997
JGI_V11_238716	10.9858	9.79629	10.7748	10.1698	11.2264	10.2417	10.8073	9.82491	10.726	10.8877	11.3338	11.3959	6.81054	10.117	6.16562	10.0018	6.68383	10.4413	6.63475	10.5393	6.56116	10.5114	6.60307	10.934	NCBI_GNO_332124	scaffold_12	836048	836615	+	0	0	0	0	0	0	0	td_s2c123g1	ARP1_G6795	0	ARP2_G7296	hypothetical protein ;;	EOG4JM65J	EOG4D2CKW	0.0920568	1	0.230292	0.909195	1	0.959428
JGI_V11_238746	5.85052	6.80066	5.72287	5.51061	5.4138	7.47585	5.80979	6.94471	5.9206	6.39058	6.92012	6.22721	5.23324	6.72455	5.23937	7.76526	5.37578	6.63613	5.19091	7.40983	4.66891	7.03324	4.94798	6.71545	NCBI_GNO_360124	scaffold_12	951586	952474	+	0	0	0	0	0	0	0	td_s2c132g7	0	0					0.865302	1	0.605313	0.341268	1	0.957311
JGI_V11_238871	4.45272	7.24151	5.01037	4.93899	4.75531	8.02059	5.2556	7.87051	5.22121	4.98992	5.25885	5.35113	5.58407	7.66935	5.55342	7.20346	5.1105	7.29415	5.09854	7.98075	5.04998	8.34055	4.85383	8.49006	NCBI_GNO_534124	scaffold_12	1577154	1577384	+	0	0	0	0	0	0	0	0	0	0					0.825981	1	0.595355	0.657714	1	0.957311
JGI_V11_238899	5.58662	5.41481	5.53038	5.2021	5.58904	5.48583	6.41598	5.60699	5.66573	5.62909	6.54888	6.18724	6.39466	4.88232	6.22838	5.28456	6.44654	5.90684	6.0492	5.24653	6.06652	4.89094	5.79803	4.93956	NCBI_GNO_564124	scaffold_12	1674671	1675798	-	0	0	0	0	0	0	0	td_s2c202g1	ARP1_G1421	0	ARP2_G1849				0.438535	1	0.461762	0.00101736	1	0.244649
JGI_V11_239027	8.1671	8.43239	8.74227	8.30512	9.53151	8.9995	8.88422	8.15115	8.56691	8.34271	9.12153	8.58381	7.48691	8.09536	7.69283	8.2716	8.16252	8.62198	7.4822	8.10479	7.23887	7.5315	7.31653	7.33865	NCBI_GNO_102134	scaffold_13	47519	48541	+	0	0	0	0	0	0	0	td_s3c3g0	0	0	ARP2_G24554	hypothetical protein ;;			0.0408891	1	0.146917	0.127354	1	0.880026
JGI_V11_239029	7.33945	7.47651	7.72212	7.7316	7.77883	7.98171	7.36928	7.0703	7.42849	7.32745	6.85686	7.27104	8.71863	7.06605	8.25911	8.03435	8.24622	7.75515	8.25614	7.10139	8.06643	6.72995	8.06863	6.94464	NCBI_GNO_102134	scaffold_13	55443	57937	-	0	0	0	0	0	0	0	td_s3c3g0	0	0	ARP2_G24554	hypothetical protein ;;			0.000552083	0.19503	0.0114673	0.87994	1	0.95912
JGI_V11_239138	10.7845	10.4948	10.6712	10.6728	10.4811	10.632	10.7371	10.4637	10.572	10.3419	10.5389	10.6636	9.84658	10.5028	9.63441	10.8543	10.2896	10.9699	9.34712	10.6437	9.92087	10.9239	10.0391	10.2289	NCBI_GNO_238134	scaffold_13	485119	486976	-	KOG1947	0	0	0	0	Leucine rich repeat proteins. some proteins contain F-box	0	0	ARP1_G75	0	ARP2_G78	hypothetical protein ;; jmjc domain-containing histone demethylation protein ;; kdm4a	EOG483BKT	EOG4W3ZFK	0.238	1	0.359312	0.625674	1	0.957311
JGI_V11_239152	6.62004	7.06546	6.75695	6.53421	6.58596	6.62767	6.99591	7.3375	7.04359	7.45372	6.72392	6.66354	5.91067	6.67831	6.89738	6.71517	6.00167	6.49509	7.57313	7.38937	7.594	7.83584	7.5989	7.41389	NCBI_GNO_256134	scaffold_13	523011	528745	+	KOG0161	KOG4674	0	meNOG06801	0	Myosin class II heavy chain	0	td_s3c75g0	0	0			EOG4PC86V	EOG4V74B8	7.42e-06	0.0147115	0.000865001	0.00377525	1	0.388711
JGI_V11_239163	10.0328	10.5338	9.86732	9.91006	10.135	10.624	10.381	10.4418	10.0989	9.69584	10.0874	9.87525	10.9967	10.8166	10.5452	11.0189	10.6795	10.9078	11.0567	11.0702	11.2323	10.6322	10.9468	10.3595	0	scaffold_13	548629	554338	-	0	0	0	0	0	0	0	0	0	0					0.942303	1	0.624552	0.747924	1	0.957438
JGI_V11_239170	9.99668	10.4701	9.76129	9.5409	9.70944	10.2845	9.76224	10.3044	9.32768	9.65411	9.42556	9.62916	11.7571	10.3534	12.2844	9.97111	11.8848	10.2084	11.9327	11.183	12.2767	10.8242	12.1949	11.13	NCBI_GNO_274134	scaffold_13	583594	585574	+	KOG0502	0	0	0	0	Integral membrane ankyrin-repeat protein Kidins220 (protein kinase D substrate)	0	td_s3c92g4	ARP1_G24290	0	ARP2_G25413	hypothetical protein ;;			0.574626	1	0.516742	0.157066	1	0.912535
JGI_V11_239479	5.93516	5.63433	5.78556	5.73683	5.89113	5.5006	7.43034	5.72771	7.82547	8.08792	7.08112	7.82968	5.70074	5.78771	6.68099	5.05881	6.60298	5.9714	8.15109	6.75484	7.70439	6.67444	6.62208	6.49468	NCBI_GNO_148144	scaffold_14	110135	111684	+	0	0	0	0	0	0	0	td_s4c7g0	0	0			EOG4HX3JQ	EOG4BZT0F	2.16e-05	0.0285507	0.00167871	0.319362	1	0.957311
JGI_V11_239637	9.54585	10.4339	9.44057	9.45742	10.0773	10.9125	9.59712	9.90468	9.45991	9.72504	9.96486	9.75125	10.6918	10.1398	11.0483	10.4614	11.0533	10.2809	11.3783	11.2722	11.1014	10.6034	11.6833	10.7261	NCBI_GNO_320144	scaffold_14	684914	685514	-	KOG0244	0	0	0	0	Kinesin-like protein	0	td_s4c47g0	0	0					0.357331	1	0.424688	0.0163582	1	0.597852
JGI_V11_239719	7.2288	5.27309	7.58048	6.75209	7.46771	5.12982	9.20506	5.06627	8.62421	8.50711	9.22472	8.85629	5.24632	5.01093	4.80137	5.67037	5.31284	5.54777	5.1745	5.33815	5.8701	4.69167	5.56446	5.18972	NCBI_GNO_438144	scaffold_14	1059443	1060347	-	KOG3108	KOG3108	0	meNOG15782	0	Single-stranded DNA-binding replication protein A (RPA). medium (30 kD) subunit	GO:0003676/F:nucleic acid binding	0	ARP1_G2760	insect replication protein a	ARP2_G3398	replication protein a kda subunit ;;	EOG476HG5	EOG486F86	0.0191872	1	0.0954616	0.0246054	1	0.641181
JGI_V11_239866	11.0941	11.3653	11.2747	10.8964	10.8586	11.4454	10.8397	10.9544	11.0917	10.7553	10.687	10.9635	11.0057	11.3818	10.1851	11.6147	10.417	11.6347	9.87897	11.1867	10.0045	11.3994	9.7289	10.9638	NCBI_GNO_678143	scaffold_14	1548150	1548776	-	KOG3752	0	0	0	0	Ribonuclease H	0	0	0	0					0.000658801	0.216123	0.0127075	0.227892	1	0.952775
JGI_V11_239963	13.3657	13.6623	14.0166	13.466	13.258	13.6957	14.4148	13.8642	14.3438	14.5795	14.5101	14.5161	15.0386	13.9483	15.5102	14.4655	15.1363	13.752	14.7174	12.7602	14.8034	13.1893	14.7108	13.5523	NCBI_GNO_146153	scaffold_15	250410	254857	+	KOG2650	KOG2650	EC:3.4.17.2	meNOG11932	0	Carboxypeptidase B. ,Zinc carboxypeptidase	GO:0004182/F:carboxypeptidase A activity,GO:0006508/P:proteolysis and peptidolysis,GO:0004180/F:carboxypeptidase activity	td_s5c17g2	ARP1_G585	zinc carboxypeptidase	ARP2_G638	zinc carboxypeptidase ;; zinc carboxypeptidase a ;; zinc carboxypeptidase a 1 precursor ec	EOG4M0CJR	EOG46HN4D	0.658537	1	0.545305	7.93e-06	0.462249	0.0410848
JGI_V11_239989	9.50616	8.90452	9.09362	8.70724	8.9941	9.05205	9.55879	9.10077	8.8642	8.33965	9.16522	9.67939	10.135	8.67931	9.82687	8.869	10.2719	9.17908	10.6639	8.94067	9.17602	7.90881	10.018	8.33713	0	scaffold_15	321949	322125	+	KOG3533	0	0	0	0	Inositol 1.4.5-trisphosphate receptor	0	0	0	0					0.497649	1	0.486376	0.278533	1	0.957311
JGI_V11_240417	6.13153	5.98866	5.89771	5.78409	5.6243	5.79116	6.43224	6.79887	6.32328	6.45139	5.99209	6.44153	5.49275	6.83876	5.22481	6.35529	5.8842	6.2837	5.68666	7.14913	6.10487	7.46168	6.1108	6.82915	0	scaffold_16	612883	613265	+	0	0	0	0	0	0	0	0	0	0					6.74e-05	0.0561188	0.00329965	0.974509	1	0.964229
JGI_V11_240450	10.5321	5.52604	10.8222	10.6228	10.8342	6.4672	10.4007	5.4746	10.9969	10.5432	11.2096	10.452	4.34284	5.95661	4.40752	7.36573	4.53699	6.09912	4.26416	5.31504	4.63308	7.09873	4.54187	6.67259	NCBI_GNO_298164	scaffold_16	852317	852852	+	KOG0001	0	0	0	0	Ubiquitin and ubiquitin-like proteins	GO:0006464/P:protein modification	td_s6c117g2	0	0					0.562271	1	0.511792	0.528126	1	0.957311
JGI_V11_240453	8.27617	9.10037	8.26731	8.01717	7.77522	8.75054	8.10578	8.42169	7.42319	7.67363	7.59994	8.01042	7.1651	8.14998	6.27048	8.11735	7.04158	8.17776	6.32245	7.54075	6.08345	7.66874	6.66417	7.79639	NCBI_GNO_300164	scaffold_16	859657	860519	+	0	0	0	0	0	0	0	td_s6c115g6	0	0	ARP2_G9589	hypothetical protein ;;			0.00232774	0.460079	0.0270515	0.949159	1	0.963605
JGI_V11_240475	9.99045	11.6864	9.29948	10.2544	10.1659	11.5981	8.76101	10.6984	8.94594	9.18071	10.0114	8.67193	8.29222	11.4532	9.08313	11.3618	8.72008	10.6889	6.89129	10.3822	7.27461	10.9968	7.17967	9.30138	NCBI_GNO_338164	scaffold_16	937491	939235	-	KOG1216	KOG4205	0	meNOG25014	0	von Willebrand factor and related coagulation proteins	GO:0016020/C:membrane,GO:0005529/F:sugar binding	td_s6c139g0	ARP1_G5955	0	ARP2_G6740	hypothetical protein ;;		EOG4C5JDM	0.000419549	0.169925	0.00999119	0.801027	1	0.958454
JGI_V11_240476	6.97403	7.23049	7.93801	6.85432	7.81499	6.97468	8.665	7.6279	8.86699	8.05851	8.30112	7.74355	8.08474	6.61473	8.27121	7.49821	8.12364	7.25164	7.95933	6.89937	8.44174	7.5567	8.61132	7.15904	0	scaffold_16	941315	943017	+	KOG1216	KOG1181	0	meNOG20503	0	von Willebrand factor and related coagulation proteins	0	0	0	0					0.000811908	0.242982	0.0142868	0.00751488	1	0.490388
JGI_V11_240540	6.07476	7.90568	5.94626	6.68306	6.43561	7.55737	6.61645	8.36851	6.81813	6.29463	6.37475	7.00328	8.93511	7.8472	8.92054	7.03024	9.33676	7.38075	9.02519	8.58874	9.05365	7.94387	9.13339	7.45459	NCBI_GNO_424164	scaffold_16	1147925	1148966	+	0	0	0	0	0	0	0	td_s6c187g5	ARP1_G287	methuselah-like	ARP2_G441	class b secretin-like g-protein coupled receptor gprmth4 ;; class b secretin-like g-protein coupled receptor gprmth1 ;; class b secretin-like g-protein coupled receptor gprmth3			0.317029	1	0.404747	0.73498	1	0.957311
JGI_V11_240547	9.42208	9.53133	9.5101	9.70145	9.18386	9.22855	8.8098	9.27303	8.95034	9.11166	9.75974	9.27006	7.81131	9.15975	8.58619	9.33979	8.97653	9.59027	7.89784	9.15092	8.1165	9.54134	8.0462	9.99517	NCBI_GNO_436164	scaffold_16	1166707	1167002	+	KOG0192	0	0	0	0	Tyrosine kinase specific for activated (GTP-bound) p21cdc42Hs	GO:0004672/F:protein kinase activity,GO:0005524/F:ATP binding,GO:0006468/P:protein amino acid phosphorylation	td_s6c204g0	ARP1_G3383	0	ARP2_G4927	hypothetical protein ;;			0.232142	1	0.355861	0.693213	1	0.957311
JGI_V11_240551	10.2991	10.4477	10.7411	10.6418	10.7392	10.6763	9.9216	10.3944	10.0271	11.0286	10.8701	10.8207	9.57828	10.5212	9.82626	11.215	9.98241	10.8298	9.87768	12.5256	10.5964	11.8321	10.8897	11.9725	NCBI_GNO_428163	scaffold_16	1175243	1175912	+	KOG2332	KOG2332	EC:1.16.3.1	meNOG17679	1.16.3.1	Ferroxidase. Porphyrin and chlorophyll metabolism,Ferritin	GO:0005488/F:binding,GO:0006826/P:iron ion transport,GO:0006879/P:iron ion homeostasis,GO:0008199/F:ferric iron binding	0	ARP1_G1785	Ferritin 3 heavy chain homologue CG4349-PA	ARP2_G1886	ferritin protein d ;; ferritin heavy chain-like protein ;;	EOG4RJDHS	EOG40P938	0.00976929	1	0.0641168	0.00305441	1	0.35993
JGI_V11_240576	11.3289	9.85833	10.7577	13.2251	13.8786	9.87816	13.8749	13.8285	13.2948	12.1275	12.4735	13.1279	10.3249	11.5874	9.89362	11.2961	9.14594	11.0316	12.9818	13.9854	12.5945	14.6882	14.4633	15.0123	NCBI_GNO_438163	scaffold_16	1289669	1290243	-	0	0	0	0	0	0	0	0	ARP1_G23525	0	ARP2_G24628	hypothetical protein ;;			1.26e-05	0.0197876	0.00116346	0.0508569	1	0.757501
JGI_V11_240584	6.40594	7.60555	5.90108	6.24982	5.65403	7.52794	6.84717	7.65617	6.00795	6.58171	6.2992	6.44508	4.88787	7.07681	5.31895	7.06442	5.61999	6.94496	5.6222	7.58503	5.30907	7.41324	5.31504	7.54418	NCBI_GNO_464164	scaffold_16	1309543	1310212	-	0	0	0	0	0	0	0	td_s6c230g0	0	0	ARP2_G3485	hypothetical protein ;;		EOG4NS84P	0.283701	1	0.387546	0.52699	1	0.957311
JGI_V11_240618	6.58353	8.23833	6.33013	6.29624	5.81221	8.10407	6.34853	7.30199	6.52521	6.78924	6.72317	6.79896	5.96222	8.07931	5.14717	8.15226	5.79369	8.15655	5.80621	8.06265	5.41334	8.19507	4.97681	7.97419	NCBI_GNO_514164	scaffold_16	1501612	1501827	+	0	0	0	0	0	0	0	td_s6c247g0	0	0	ARP2_G64	hypothetical protein ;;			0.473833	1	0.477141	0.995204	1	0.965113
JGI_V11_240719	9.38639	8.53158	9.87735	9.7104	10.1977	9.15804	9.34918	8.27995	9.22937	9.15854	9.96247	9.49431	9.67264	8.51391	9.93765	8.9927	9.87295	9.06838	9.21839	8.41309	9.54621	7.99074	9.41778	8.33026	0	scaffold_17	216659	217380	-	0	0	0	0	0	0	0	0	0	0					0.0241892	1	0.108701	0.353183	1	0.957311
JGI_V11_240750	7.64075	6.92595	7.66531	7.16438	8.13498	7.96235	7.43476	7.68151	7.34569	6.93049	7.72657	7.8257	9.44169	6.8091	9.16766	7.62306	9.47461	7.16832	9.25137	7.91501	9.22236	7.64947	10.1039	7.28135	NCBI_GNO_276174	scaffold_17	321394	321930	+	KOG4441	0	0	0	0	Proteins containing BTB/POZ and Kelch domains. involved in regulatory/signal transduction processes	GO:0005515/F:protein binding	td_s7c72g25	ARP1_G147	0	ARP2_G149	hypothetical protein ;;			0.528556	1	0.497692	0.232485	1	0.95429
JGI_V11_240814	7.35628	7.73707	6.85506	7.5522	8.34076	7.47945	7.92323	8.40256	7.42219	8.32127	8.02625	7.37928	8.06961	7.82672	9.06245	7.65109	8.69068	7.96348	9.7626	9.39131	9.01088	9.00609	8.68502	9.66854	NCBI_GNO_392174	scaffold_17	564870	566663	-	KOG1052	0	0	0	0	Glutamate-gated kainate-type ion channel receptor subunit GluR5 and related subunits	0	td_s7c139g3	ARP1_G5954	0	ARP2_G6739		EOG4N5TFH	EOG4QZDJZ	0.109072	1	0.251136	0.308449	1	0.957311
JGI_V11_241012	10.9341	11.5245	11.122	11.0544	11.0646	11.7182	10.3577	11.2826	10.828	11.1746	10.9093	11.3509	12.038	11.6297	11.8021	11.8255	11.9414	11.6418	11.4772	11.2888	11.6562	11.2834	11.6245	11.4291	NCBI_GNO_664174	scaffold_17	1302867	1305617	+	KOG2382	KOG2382	0	meNOG11649	0	Predicted alpha/beta hydrolase	GO:0003824/F:catalytic activity,GO:0006725/P:aromatic compound metabolism,GO:0016787/F:hydrolase activity	0	ARP1_G16470	Abhydrolase domain containing 8	ARP2_G17101	abhydrolase domain containing 8 ;;	EOG45TB37	EOG40S57V	0.000502184	0.185107	0.0108838	0.49052	1	0.957311
JGI_V11_241034	10.9149	9.76286	10.96	10.9254	11.2238	9.86206	10.3884	10.1136	10.7017	11.31	11.4173	11.2634	9.27618	9.54444	9.16378	9.3692	9.32666	9.56855	8.94523	10.5426	9.10808	10.1385	8.94599	9.93805	0	scaffold_17	1368250	1368411	+	0	0	0	0	0	0	0	0	0	0					0.540552	1	0.503246	0.96887	1	0.963997
JGI_V11_241147	5.39414	8.82224	5.39021	5.537	6.02909	10.177	5.93858	10.082	6.02026	5.18348	5.65998	5.4312	6.43593	10.1752	6.41814	10.1951	5.49651	10.6719	6.03806	10.7099	5.54102	10.4576	5.13621	9.74109	NCBI_GNO_156184	scaffold_18	211699	213266	-	0	0	0	0	0	0	0	td_s8c38g1	ARP1_G23841	0	ARP2_G24949	hypothetical protein ;;			0.461729	1	0.471714	0.845185	1	0.958925
JGI_V11_241239	7.53124	5.64894	7.115	7.5406	8.29813	6.0447	7.86304	6.75147	7.54399	7.94471	8.20651	8.0243	8.70072	5.66102	7.75649	5.8935	8.21538	5.55316	8.31969	6.68161	8.19332	6.73572	8.33932	5.95984	NCBI_GNO_304184	scaffold_18	526940	528767	+	0	0	0	0	0	0	0	td_s8c102g0	0	0	ARP2_G53				0.0296821	1	0.121733	0.549473	1	0.957311
JGI_V11_241248	9.2584	8.95855	10.1193	10.2562	10.4863	8.19371	9.64241	8.74975	9.7383	10.2323	9.74933	10.1155	5.08393	8.90587	5.98438	9.70503	5.31361	9.37019	5.21542	8.28175	5.20038	8.68382	6.02186	8.5334	NCBI_GNO_316184	scaffold_18	550690	554083	-	KOG4295	KOG1721	0	0	0	Serine proteinase inhibitor (KU family)	0	td_s8c109g1	ARP1_G738	0	ARP2_G844	hypothetical protein ;;			0.627127	1	0.534394	0.270813	1	0.957311
JGI_V11_241288	9.95376	10.8504	9.89981	10.4037	9.79461	11.1232	10.0489	10.697	9.4379	10.0375	10.0773	10.6952	10.5419	10.7479	10.3439	10.7589	10.7453	10.7078	11.0241	10.9741	10.5387	10.9977	10.7272	11.1948	NCBI_GNO_380184	scaffold_18	671083	671335	+	0	0	0	0	0	0	0	td_s8c149g0	0	0	ARP2_G329				0.642259	1	0.539719	0.0449241	1	0.737561
JGI_V11_241333	5.21247	4.6723	4.9121	5.08075	5.24004	4.71157	4.88079	4.7424	5.13739	5.42263	4.9626	4.8459	5.67083	4.7244	5.84832	4.53998	5.5816	4.78543	5.60394	5.04133	5.21501	4.48763	6.1219	4.7078	NCBI_GNO_442184	scaffold_18	796569	797485	+	0	0	0	0	0	0	0	td_s8c194g30	ARP1_G22	0	ARP2_G19	neurexin IV; src=ixodes_ISCW023368-PA	EOG4FTTHZ		0.882162	1	0.609646	0.915642	1	0.960236
JGI_V11_241415	13.6307	13.7418	13.6945	14.1679	13.7841	13.6785	12.7084	13.6616	12.9235	12.4375	13.4857	12.9778	9.9956	14.1325	10.9198	13.6588	10.8154	13.7983	10.2733	13.0454	10.366	13.7769	10.6586	12.9111	NCBI_GNO_596184	scaffold_18	1012587	1013742	+	KOG1216	KOG4205	0	meNOG25014	0	von Willebrand factor and related coagulation proteins	0	td_s8c283g0	0	0					0.00174325	0.38618	0.0227064	0.24684	1	0.957255
JGI_V11_241460	13.0258	12.7967	12.7082	13.3494	12.1494	12.8251	13.878	13.2616	12.6342	14.1012	13.9422	13.9961	10.3152	12.6266	10.6977	12.7389	10.7433	12.6607	11.1012	13.0761	11.726	13.069	11.203	13.2408	NCBI_GNO_648184	scaffold_18	1133876	1135194	-	KOG3627	KOG3627	EC:3.4.21.1	meNOG26121	0	Chymotrypsin. ,Trypsin	GO:0004295/F:trypsin activity,GO:0006508/P:proteolysis and peptidolysis,GO:0004263/F:chymotrypsin activity	td_s8c325g1	ARP1_G43	serine-type enodpeptidase	ARP2_G48	Chymotrypsin BI precursor; src=pediculus_PHUM505030-PA		EOG4DZ6Q3	0.000185839	0.103975	0.00611345	0.479646	1	0.957311
JGI_V11_241464	6.75015	11.7424	7.2213	8.73435	7.0129	12.2176	6.89459	12.6175	8.94787	6.84657	7.18351	7.19185	11.7322	12.6626	12.6013	12.1744	12.6755	12.0599	12.1585	11.8487	12.696	13.1722	13.439	13.7828	NCBI_GNO_654184	scaffold_18	1143122	1143808	-	0	0	0	0	0	0	0	0	0	0	ARP2_G1856	brain chitinase and chia ;; vegfr-a splice form a ;; tyrosine-protein kinase			0.913069	1	0.617507	0.336138	1	0.957311
JGI_V11_241465	7.85596	8.02138	7.12522	6.99447	7.89973	6.53609	7.30662	6.82395	7.62013	6.98704	7.3749	7.81682	5.84578	6.55461	4.92193	6.43465	6.05001	6.32091	6.17948	7.0575	6.25769	6.16984	5.88944	6.56119	NCBI_GNO_654184	scaffold_18	1144085	1144622	-	0	0	0	0	0	0	0	0	ARP1_G1427	0	ARP2_G1856	brain chitinase and chia ;; vegfr-a splice form a ;; tyrosine-protein kinase			0.501036	1	0.487267	0.264152	1	0.957255
JGI_V11_241507	4.51056	4.87247	4.49563	4.75703	4.57142	4.96127	4.82384	4.71854	4.99477	4.26888	4.3382	4.32015	5.85809	5.167	7.60332	4.98955	7.00444	4.56445	6.68204	4.95552	6.6767	5.01521	5.95816	4.48796	NCBI_GNO_726184	scaffold_18	1240340	1242342	-	KOG2287	KOG2287	EC:2.4.1.206	meNOG17194	2.4.1.206	Lactosylceramide 1.3-N-acetyl-beta-D-glucosaminyl-transferase. ,Galactosyltransferases	GO:0006486/P:protein amino acid glycosylation,GO:0008378/F:galactosyltransferase activity,GO:0016020/C:membrane	0	ARP1_G283	CG33145 CG33145-PA	ARP2_G330	lactosylceramide ;; lactosylceramide alpha- ;;		EOG4KSVDX	0.305007	1	0.398051	0.728156	1	0.957311
JGI_V11_241513	6.72131	8.5164	6.91442	7.37598	8.22254	8.79325	6.83919	8.165	7.15706	7.04163	8.12482	6.83881	9.49157	8.48219	9.73667	8.80253	10.2706	8.88092	10.2234	9.00998	9.70877	8.36074	9.87221	8.93956	NCBI_GNO_740184	scaffold_18	1261629	1263084	+	KOG2234	KOG2234	0	meNOG07897	0	Predicted UDP-galactose transporter	GO:0005338/F:nucleotide-sugar transporter activity,GO:0015780/P:nucleotide-sugar transport,GO:0016021/C:integral to membrane,GO:0000139/C:Golgi membrane,GO:0005351/F:sugar porter activity,GO:0008643/P:carbohydrate transport	0	ARP1_G24785	0	ARP2_G25929	hypothetical protein ;; solute carrier family member a3 ;; protein star			0.500177	1	0.487025	0.326083	1	0.957311
JGI_V11_241514	9.44355	8.25181	9.12761	8.96048	10.1634	8.12957	10.2944	8.75589	9.49552	9.69517	10.1529	9.66242	9.3695	8.10487	9.46643	8.84823	9.5111	8.32866	10.1637	9.11015	9.19846	8.14309	9.84677	8.88597	NCBI_GNO_742184	scaffold_18	1263577	1267056	-	KOG1292	KOG1292,euNOG09838	0	meNOG05675	0	Xanthine/uracil transporters	0	td_s8c356g0	0	0			EOG473N6C	EOG41VQW9	0.0153879	1	0.0840223	0.302383	1	0.957311
JGI_V11_241876	10.4693	9.08947	10.6844	10.8295	10.9891	9.62489	10.0102	8.43394	10.4774	10.8704	10.7891	10.4226	5.07906	9.46096	5.63698	10.0434	4.90271	9.71122	5.29291	8.80708	5.28535	8.81855	4.67976	8.93617	NCBI_GNO_156204	scaffold_20	204061	206808	-	0	0	0	0	0	0	0	0	0	0					0.230204	1	0.354527	0.443791	1	0.957311
JGI_V11_242233	10.5526	5.83728	10.3193	10.4807	10.7934	6.41846	10.8781	5.66177	10.79	10.4249	10.9745	10.6289	11.5115	5.59604	11.1192	6.39129	11.154	4.9142	11.5962	5.19012	11.5931	5.99257	11.7583	6.61551	NCBI_GNO_234214	scaffold_21	335532	337124	+	0	euNOG12379	0	meNOG26008	0	0	0	td_s1c58g1	ARP1_G192	conserved hypothetical protein	ARP2_G189	hypothetical protein ;; juvenile hormone-inducible protein ;; 10g08			0.294857	1	0.392934	0.66128	1	0.957311
JGI_V11_242278	5.47987	8.86405	5.29814	5.48531	6.72431	9.31005	6.13746	8.68556	6.18024	6.8212	7.37781	8.29023	5.18566	8.63119	4.9891	8.46543	5.59078	8.84899	5.78347	8.06663	5.18364	8.38263	5.23594	9.10664	NCBI_GNO_298214	scaffold_21	516021	516473	-	0	0	0	0	0	0	0	0	0	0					0.593079	1	0.522468	0.607904	1	0.957311
JGI_V11_242369	8.7304	8.38309	8.5131	8.71029	8.65304	8.06388	8.63697	7.62651	8.67001	8.97787	8.78585	8.90364	8.88675	8.18949	8.96354	8.1889	9.08472	8.13242	8.74693	7.65145	8.83297	7.8791	8.93147	8.09232	NCBI_GNO_416214	scaffold_21	935678	936867	-	KOG1453	0	0	0	0	Chimaerin and related Rho GTPase activating proteins	0	0	0	0	ARP2_G16958	hypothetical protein ;;			0.602052	1	0.524708	0.213245	1	0.946296
JGI_V11_242534	9.43785	10.3521	9.5728	9.39897	9.47632	10.4154	9.00422	9.83223	9.19233	9.70761	9.13906	9.58565	9.8761	10.2593	9.88706	10.4488	10.1313	10.479	9.72039	10.1656	10.0454	10.3394	9.73011	10.3777	0	scaffold_22	267342	267497	+	KOG4722	0	0	0	0	Zn-finger protein	0	0	0	0					0.015172	1	0.0832822	0.184374	1	0.9298
JGI_V11_242575	10.3001	6.27035	9.88933	9.35	10.7613	8.00333	10.0532	6.45057	9.36698	9.06768	10.6015	10.1685	5.93462	6.12376	5.57332	6.23789	5.98452	6.10897	5.30793	6.51746	5.2766	6.76457	6.59679	7.33109	NCBI_GNO_164224	scaffold_22	440892	443367	+	0	0	0	0	0	0	0	td_s2c27g1	ARP1_G23886	0	ARP2_G24993	hypothetical protein ;;			0.529572	1	0.498221	0.881853	1	0.95912
JGI_V11_242729	6.96697	6.17275	6.96116	6.86403	6.73674	6.77822	5.79206	6.65082	6.44211	5.68324	5.61547	6.02099	9.94533	6.02476	9.29499	6.52193	9.21133	6.51164	9.59409	7.09701	8.77243	5.81217	9.12087	5.31469	NCBI_GNO_392224	scaffold_22	1054274	1054936	-	0	0	0	0	0	0	0	0	ARP1_G5884	GA20615-PA	ARP2_G3175	protein claret segregational ;;			0.0152648	1	0.0836194	0.288817	1	0.957311
JGI_V11_242922	10.755	10.6947	10.7238	10.3852	10.5431	10.7431	10.5808	10.2552	10.5391	10.4113	10.7136	10.7028	11.2178	10.6977	11.3474	10.5762	11.2093	10.6858	11.6165	10.7094	11.0109	10.1424	11.3637	10.6382	0	scaffold_23	410633	413423	-	0	0	0	0	0	0	0	0	0	0					0.353837	1	0.423259	0.684083	1	0.957311
JGI_V11_243159	13.1883	13.369	13.0767	13.1145	12.7299	13.5357	12.8214	12.9227	12.854	12.9347	12.6021	13.0193	13.609	13.5228	13.5047	13.4035	13.6451	13.6356	13.2686	13.0918	13.2843	12.9229	12.9586	12.9175	NCBI_GNO_156244	scaffold_24	188474	193529	-	KOG1067	KOG1067	0	meNOG04042	2.7.7.8	Predicted RNA-binding polyribonucleotide nucleotidyltransferase	GO:0000175/F:3'-5'-exoribonuclease activity,GO:0003723/F:RNA binding,GO:0006396/P:RNA processing,GO:0003676/F:nucleic acid binding	0	ARP1_G2367	polyribonucleotide nucleotidyltransferase 1	ARP2_G2542	polyribonucleotide nucleotidyltransferase ;;	EOG4D7WMM	EOG476QS1	4.18e-06	0.0102002	0.000599743	0.180305	1	0.926297
JGI_V11_243327	10.8516	10.9721	9.97197	9.52373	11.2841	11.1203	11.9201	11.3479	10.8448	9.88731	11.0324	11.1686	8.95592	10.8468	8.48289	10.7913	9.24482	11.3545	9.1443	11.0829	8.59835	10.9958	8.94998	10.6406	NCBI_GNO_336244	scaffold_24	923050	924180	-	0	0	0	0	0	0	0	td_s4c109g0	0	0	ARP2_G844	hypothetical protein ;;			0.411874	1	0.449647	0.311795	1	0.957311
JGI_V11_243465	8.83535	10.37	9.22473	9.43452	9.79359	10.9819	10.4923	10.9415	10.8778	11.3524	11.634	10.8425	7.41502	10.631	8.46672	11.0751	8.76663	10.5686	7.74256	9.98454	8.03487	10.573	8.7828	11.5421	0	scaffold_25	221835	222005	-	0	0	0	0	0	0	0	0	0	0				EOG4JX16K	0.0208639	1	0.0995354	0.0141535	1	0.589294
JGI_V11_243539	6.27914	5.64463	6.00754	7.05012	7.07034	6.66222	6.67603	6.51642	7.01616	6.8897	6.14839	7.12914	8.28075	6.08093	7.92182	6.16847	8.55468	6.34704	8.44386	7.44695	8.73305	6.33852	8.3048	7.05906	NCBI_GNO_248254	scaffold_25	484111	489006	+	KOG3656	KOG3656	0	meNOG08493	0	FOG: 7 transmembrane receptor	GO:0001584/F:rhodopsin-like receptor activity,GO:0007186/P:G-protein coupled receptor protein signaling pathway,GO:0016021/C:integral to membrane,GO:0007601/P:visual perception	td_s5c41g4	ARP1_G11190	0			EOG4547FK	EOG4HHTX9	0.0440731	1	0.153628	0.548	1	0.957311
JGI_V11_243575	5.76913	6.58617	5.48245	5.19905	5.36163	6.79794	7.02907	6.45526	6.10134	6.27252	6.60291	6.57044	4.82362	6.68027	4.97817	6.10441	4.53562	6.36693	5.13088	7.06588	4.56031	6.10893	4.69718	6.63769	NCBI_GNO_302254	scaffold_25	625937	626757	+	0	0	0	0	0	0	0	td_s5c51g1	ARP1_G10049	0	ARP2_G10452	hypothetical protein ;;			0.0493133	1	0.163772	0.164827	1	0.916198
JGI_V11_243579	7.31847	7.69849	7.18938	8.47946	7.09256	6.28321	6.98447	7.402	6.39928	6.54882	6.72849	6.23519	11.9323	6.77372	12.63	6.8491	12.3809	6.30384	11.5478	8.38267	12.3068	7.07602	12.6804	7.13419	NCBI_GNO_310254	scaffold_25	635705	636031	-	0	0	0	0	0	0	0	0	ARP1_G12964	0	ARP2_G13469	hypothetical protein ;;		EOG444RJD	0.613286	1	0.528663	0.054468	1	0.765923
JGI_V11_243666	8.87091	9.22509	8.77934	8.95896	7.89489	8.06548	9.05527	8.94048	9.32666	8.65322	8.49134	8.90868	6.63398	9.09532	7.71	9.53527	7.40245	8.88323	6.81651	9.53874	7.40488	9.57049	6.70649	9.03977	NCBI_GNO_418254	scaffold_25	940601	943419	+	KOG4297	0	0	0	0	C-type lectin	GO:0005529/F:sugar binding	0	0	0					0.513619	1	0.491989	0.411246	1	0.957311
JGI_V11_243700	14.1151	14.6033	13.9256	14.1182	13.7541	14.4475	13.8669	14.2653	13.7765	14.1855	13.8541	14.172	13.9564	14.4894	13.9887	14.2511	13.7017	14.5581	14.1818	14.3968	13.9541	14.3312	13.8166	14.4378	NCBI_GNO_644253	scaffold_25	1056602	1060379	+	KOG0001	KOG0001	0	meNOG04379	0	Ubiquitin and ubiquitin-like proteins	GO:0006464/P:protein modification	td_s5c105g0	ARP1_G377	Ubiquitin-5E CG32744-PA	ARP2_G499	ubiquitin/40s ribosomal protein s27a fusion ;;	EOG44TMPP	EOG4QVJ6X	0.367067	1	0.429551	0.177819	1	0.92484
JGI_V11_243763	7.03434	6.64048	6.92964	6.83506	6.71353	7.67436	6.2048	7.06563	6.73212	6.67622	7.59207	7.1713	9.8257	6.25745	9.49051	6.33835	10.0461	7.30802	8.42046	6.4434	9.34937	6.33533	9.40352	6.73469	NCBI_GNO_38264	scaffold_26	36084	37243	-	KOG0587	0	0	0	0	Traf2- and Nck-interacting kinase and related germinal center kinase (GCK) family protein kinases	0	td_s6c4g1	0	0					0.191593	1	0.328732	0.328592	1	0.957311
JGI_V11_243850	4.98697	11.1189	5.75091	5.50071	4.90429	11.2601	5.03202	11.044	6.0933	5.21144	5.13101	5.66804	5.14093	10.5766	4.69867	9.99566	5.99544	10.6033	5.21896	10.5764	5.22482	10.0947	4.8819	10.8072	NCBI_GNO_192264	scaffold_26	436331	437783	-	0	0	0	0	0	0	0	0	ARP1_G7952	0	ARP2_G8327	hypothetical protein ;;			0.500519	1	0.487109	0.532567	1	0.957311
JGI_V11_243859	6.86878	6.72816	6.71227	6.4261	6.65108	6.98897	7.34569	8.17743	6.95184	7.91485	7.74555	8.34796	6.78074	7.30696	7.41195	7.70414	7.36816	7.23516	9.14529	10.6888	9.48176	10.4324	9.45422	9.79477	NCBI_GNO_212264	scaffold_26	477191	477514	+	0	0	0	0	0	0	0	td_s6c85g1	ARP1_G1828	0	ARP2_G2465	hypothetical protein ;;			0.022991	1	0.105468	0.109786	1	0.856282
JGI_V11_244176	10.1929	9.58021	10.49	10.2938	11.1469	8.82144	8.04875	6.64887	8.81775	9.16667	9.01017	9.56277	8.53255	8.61311	7.49587	9.63344	6.9711	9.09619	5.77537	6.39244	5.67229	6.60939	6.72787	7.06754	NCBI_GNO_126274	scaffold_27	610180	610675	-	0	0	0	0	0	0	0	0	0	0					2.49e-05	0.0310985	0.00182851	0.466929	1	0.957311
JGI_V11_244265	5.99772	5.74186	5.25132	5.08717	5.92519	5.81548	5.15106	5.75739	5.77084	4.97024	4.92198	5.24765	7.98662	5.71463	6.91014	6.03445	8.3478	6.05127	8.49564	6.32367	6.81776	5.39738	8.35508	5.01434	NCBI_GNO_254274	scaffold_27	961761	962279	-	0	0	0	0	0	0	0	td_s7c130g0	0	0					0.338796	1	0.415991	0.619302	1	0.957311
JGI_V11_244404	8.8131	8.80926	8.90992	8.37892	9.78951	8.90834	8.82537	8.67546	8.82566	8.79478	9.29093	9.30517	10.0637	8.47774	9.37326	9.06888	9.88332	9.01072	9.3633	8.50004	9.26246	7.79075	9.8217	7.49818	NCBI_GNO_180284	scaffold_28	322133	322291	-	0	0	0	0	0	0	0	0	0	0	ARP2_G13417	hypothetical protein ;;			0.0796363	1	0.213499	0.064212	1	0.779745
JGI_V11_244669	6.45791	5.90191	6.85976	6.36779	6.0189	4.96381	6.77673	5.90336	6.31894	6.06224	5.83901	6.31598	4.74795	5.04749	5.52136	5.59461	4.75215	4.99257	5.60272	5.47793	5.2798	4.99405	5.27725	5.24937	NCBI_GNO_166294	scaffold_29	439323	441455	-	KOG4177	KOG4177	0	meNOG05594	0	Ankyrin	0	td_s9c21g0	ARP1_G62	0	ARP2_G64	hypothetical protein ;;		EOG43ND68	0.359965	1	0.425946	0.774686	1	0.957617
JGI_V11_244751	11.1103	10.7795	10.9554	10.8691	11.1983	11.0069	11.3243	10.7437	11.0245	10.4605	11.2889	11.1745	11.6526	10.345	11.2614	10.6264	11.7702	10.5455	11.3831	11.2345	11.468	10.3847	11.9314	9.92926	NCBI_GNO_298294	scaffold_29	867039	867253	+	0	0	0	0	0	0	0	td_s9c81g0	ARP1_G736	0	ARP2_G842	hypothetical protein ;;			0.879864	1	0.6093	0.982404	1	0.96438
JGI_V11_244784	10.7465	10.3482	10.7069	10.4407	10.8498	10.7085	10.2786	9.81412	10.4756	10.4227	10.7952	10.4655	11.4359	10.5029	11.1816	10.714	11.1571	10.5229	11.2736	10.6363	10.8561	10.1569	11.4455	10.5563	NCBI_GNO_344294	scaffold_29	994801	997822	+	KOG4257	KOG4257	0	meNOG05396	0	Focal adhesion tyrosine kinase FAK. contains FERM domain	0	td_s9c95g0	ARP1_G11109	0	ARP2_G11594	hypothetical protein ;;			0.0633237	1	0.188288	0.386539	1	0.957311
JGI_V11_244799	8.97959	6.58872	9.11224	8.23883	8.0269	6.11789	8.91878	6.22021	8.36208	8.25384	7.489	8.70669	5.89388	6.50995	5.54732	6.64451	6.60917	5.95286	5.93663	6.27915	5.61726	6.17723	5.7555	5.85063	NCBI_GNO_362294	scaffold_29	1083959	1085311	+	0	0	0	0	0	0	0	td_s9c101g0	ARP1_G11092	0	ARP2_G11578	hypothetical protein ;;	EOG45DV6Z	EOG4WQ5XX	0.858311	1	0.603584	0.510501	1	0.957311
JGI_V11_244800	9.75536	8.41173	9.82148	9.34882	9.38779	8.52326	9.31642	8.48564	9.56743	9.46575	8.84285	9.34509	6.05307	6.88488	5.01213	8.96167	6.56372	7.6254	4.94808	8.80404	5.2313	8.24634	4.89333	7.56617	NCBI_GNO_364294	scaffold_29	1086237	1088219	+	0	0	0	0	0	0	0	td_s9c101g9	0	0	ARP2_G11578	hypothetical protein ;;	EOG45DV6Z	EOG4WQ5XX	0.741837	1	0.571541	0.809857	1	0.958454
JGI_V11_244900	10.8816	10.9195	11.0837	10.9555	11.4781	11.3898	10.897	10.9945	10.8662	11.0548	11.2232	10.7923	10.266	10.767	10.0215	11.2407	10.3601	11.0143	9.91499	11.63	10.5463	11.5878	10.5855	11.3151	NCBI_GNO_90304	scaffold_30	345989	357114	-	0	0	0	0	0	0	0	td_scaffold_30c22g0	0	0	ARP2_G9284	hypothetical protein ;;			0.396603	1	0.443196	0.0302455	1	0.678428
JGI_V11_244919	11.0894	9.94661	11.2381	11.1049	11.5756	10.1831	10.7131	9.16088	10.9992	10.8816	11.2745	10.5338	11.5013	9.88704	10.91	10.341	11.2271	10.2027	10.5942	9.96384	10.7526	9.51374	10.8727	9.00973	NCBI_GNO_154303	scaffold_30	432576	433069	+	KOG3864	KOG3864	0	meNOG19661	0	Uncharacterized conserved protein	0	0	ARP1_G2699	ATP synthase coupling factor B			EOG42BVRN	EOG40W1JR	0.0344778	1	0.13276	0.418303	1	0.957311
JGI_V11_244963	4.72341	5.11405	5.21413	4.9068	5.10664	5.09143	4.93656	5.85272	5.1778	5.72966	5.54369	5.38222	5.83449	5.27144	5.57717	5.47181	5.26146	5.23316	5.77359	8.01571	6.87386	7.72942	6.93073	7.43261	NCBI_GNO_202304	scaffold_30	590355	591682	-	KOG4440	0	0	0	0	NMDA selective glutamate-gated ion channel receptor subunit GRIN1	0	td_scaffold_30c41g3	0	0	ARP2_G53		EOG44J12N	EOG4DRGB6	0.106626	1	0.248417	0.229622	1	0.9533
JGI_V11_244965	5.97275	6.17276	5.54767	6.32532	5.88983	6.20505	6.4487	6.75943	6.1984	7.22485	7.21574	7.03882	7.54095	6.63618	6.29149	6.66515	5.96886	6.71788	7.7508	9.69546	8.63341	9.09175	8.2831	8.81871	NCBI_GNO_202304	scaffold_30	596579	598043	-	KOG1052	0	0	0	0	Glutamate-gated kainate-type ion channel receptor subunit GluR5 and related subunits	0	td_scaffold_30c41g3	ARP1_G50	0	ARP2_G53				3.04e-07	0.00214306	0.000126007	0.00248351	1	0.343848
[truncated: 1,110 more rows]
[truncated: 7 more columns]
